# Supplementary material for: Effect of a Mentor Mother Programme on retention of mother-baby pairs in HIV care: A secondary analysis of programme data in Uganda
Source: PLoS One. 2019 Oct 14;14(10):e0223332. doi: 10.1371/journal.pone.0223332 (PMC6791554; doi:10.1371/journal.pone.0223332)
Supplement: S1 File — (XLS) [file pone.0223332.s001.xls]

## Sheet: Sheet1
arm	level	parity	anctimes	skilledbirth	arvassessed	exbf	nevirapine	linkcare	linkpead	activecare	lostfup	ART_anc	anc_optionA	anc_optionB	ART_del	ART_post	hfcode	ret6wk	ret6wksbf	ret18mths	agegrp2	paritygrp
Control	HCIII	3	No		Yes							Option A	Yes	No			1	No	No	No	15-29	1
Control	HCIII	2	No	Yes	Yes	Yes	Yes	Yes	No	Yes	No	Option B+	No	Yes	Option B+	Option B+	1	Yes	Yes	Yes	15-29	1
Control	HCIII	3	No	Yes	Yes					No	Yes	Option A	Yes	No	Option A	Option A	1	Yes	Yes	Yes	30+	1
Control	HCIII	5+	No		Yes					No	Yes	Option A	Yes	No			1	No	No	No	15-29	4
Control	HCIII	5+	No	No	Yes			Yes	No	No	Yes	Option A	Yes	No	Option A		1	Yes	Yes	Yes	15-29	4
Control	HCIII	3	No	No	Yes			Yes	No	Yes	No	Option B+	No	Yes			1	Yes	Yes	Yes	15-29	1
Control	HCIII	3	No		Yes					No	Yes	Option A	Yes	No			1	No	No	No	15-29	1
Control	HCIII	2	No		Yes		Yes			No	Yes	Option A	Yes	No	Option A		1	No	No	No	15-29	1
Control	HCIII	3	No		Yes					No	Yes	Option A	Yes	No	Option A	Option A	1	Yes	Yes	Yes	15-29	1
Control	HCIII	4	No		Yes					No	Yes	Option B+	No	Yes	Option B+	Option B+	1	Yes	Yes	No	15-29	4
Control	HCIII	4	No		Yes					No	Yes	Option A	Yes	No			1	No	No	No	15-29	4
Control	HCIII	2	No	No	Yes					No	Yes	Option B+	No	Yes	Option B+	Option B+	1	Yes	Yes	Yes	30+	1
Control	HCIII	5+	No	Yes	Yes	Yes	Yes	Yes	No	Yes	No	Option A	Yes	No	Option A	Option A	1	Yes	Yes	Yes	30+	4
Control	HCIII	5+	No	No	Yes					No	Yes	Option B+	No	Yes			1	No	No	No	15-29	4
Control	HCIII	1	No	Yes	Yes					No	Yes	Option A	Yes	No			1	No	No	No	15-29	1
Control	HCIII	3	No		Yes					No	Yes	Option A	Yes	No			1	No	No	No	15-29	1
Control	HCIII	5+	No		Yes					No	Yes	Option B+	No	Yes	Option B+	Option B+	1	Yes	Yes	Yes	30+	4
Control	HCIII	3	No		Yes					No	Yes	Option A	Yes	No			1	No	No	No	15-29	1
Control	HCIII	1	No	No				Yes	Yes	No		Option A	Yes	No			1	Yes	Yes	Yes	15-29	1
Control	HCIII	5+	No		Yes							Option B+	No	Yes	Option B+	Option B+	1	Yes	Yes	Yes	15-29	4
Control	HCIV	5+	Yes	No	Yes	Yes	Yes	Yes		Yes	No	Option A	Yes	No	Option A	Option A	2	No	No	No	15-29	4
Control	HCIV	3	No	Yes	Yes	Yes	Yes	Yes		Yes	No	Option A	Yes	No	Option A	Option A	2	No	No	No	15-29	1
Control	HCIV	2	No	Yes	Yes		Yes					Option A	Yes	No	Option A		2	No	No	No	15-29	1
Control	HCIV	5+	No	Yes	Yes	Yes	Yes	Yes		Yes	No	Option A	Yes	No	Option A	Option A	2	No	No	No	15-29	4
Control	HCIV	3	No	Yes	Yes	Yes	Yes	Yes		Yes	No	Option A	Yes	No	Option A	Option A	2	No	No	No	15-29	1
Control	HCIV	2	No	Yes	Yes	Yes	Yes	Yes				Option A	Yes	No	Option A	Option A	2	Yes	No	No	15-29	1
Control	HCIV	2	Yes	Yes	Yes	Yes	Yes	Yes		Yes	No	Option A	Yes	No	Option A	Option A	2	Yes	Yes	No	15-29	1
Control	HCIV	5+	No		Yes	Yes	Yes					Option A	Yes	No	Option A	Option A	2	No	No	No	15-29	4
Control	HCIV	5+	No	Yes	Yes	Yes	Yes	Yes		Yes	No	Option B+	No	Yes	Option B+	Option B+	2	Yes	Yes	No	15-29	4
Control	HCIV	5+	No	Yes	Yes	Yes	Yes	Yes				Option A	Yes	No	Option A	Option A	2	Yes	Yes	No	15-29	4
Control	HCIV	3	No	Yes	Yes	Yes	Yes	Yes		Yes	No	Option B+	No	Yes	Option B+	Option B+	2	Yes	Yes	No	15-29	1
Control	HCIV	2	No	Yes	Yes	Yes	Yes	Yes		Yes	No	Option A	Yes	No	Option A	Option A	2	No	No	No	15-29	1
Control	HCIV	2	No	Yes	Yes	Yes	Yes	Yes		Yes	No	Option A	Yes	No	Option A	Option A	2	Yes	No	No	15-29	1
Control	HCIV	5+	No	Yes	Yes	Yes	Yes	Yes		Yes	No	Option A	Yes	No	Option A	Option A	2	Yes	No	No	15-29	4
Control	HCIV	4	No	Yes	Yes	Yes	Yes	Yes		Yes	No	Option A	Yes	No	Option A	Option A	2	No	No	No	15-29	4
Control	HCIV	5+	No	Yes	Yes	Yes	Yes	Yes		Yes	No	Option A	Yes	No	Option A	Option A	2	No	No	No	15-29	4
Control	HCIV	5+	Yes	No	Yes	Yes	Yes	Yes		Yes	No	Option B+	No	Yes	Option B+	Option B+	2	Yes	Yes	No	15-29	4
Control	HCIV	4	No	Yes	Yes	Yes	Yes	Yes		Yes	No	Option B+	No	Yes	Option B+	Option B+	2	Yes	Yes	No	15-29	4
Control	HCIV	5+	Yes	Yes	Yes	Yes	Yes	Yes		Yes	No	Option A	Yes	No	Option A	Option A	2	No	No	No	15-29	4
Control	HCIV	3	No	Yes	Yes	Yes	Yes	Yes		Yes	No	Option A	Yes	No	Option A	Option A	2	No	No	No	15-29	1
Control	HCIV	2	No	Yes	Yes	Yes	Yes	Yes		Yes	No	Option A	Yes	No	Option A	Option A	2	No	No	No	15-29	1
Control	HCIV	5+	No	Yes	Yes	Yes	Yes	Yes		Yes	No	Option A	Yes	No	Option A	Option A	2	No	No	No	15-29	4
Control	HCIV	5+	No	Yes	Yes	Yes	Yes	Yes		Yes	No	Option A	Yes	No	Option A	Option A	2	Yes	Yes	No	30+	4
Control	HCIV	1	No	Yes	Yes	Yes	Yes	Yes		Yes	No	Option A	Yes	No	Option A	Option A	2	No	No	No	15-29	1
Control	HCIV	5+	No	Yes	Yes	Yes	Yes	Yes		Yes	No	Option A	Yes	No	Option A	Option A	2	No	No	No	15-29	4
Control	HCIV	2	No	Yes	Yes	Yes	Yes	Yes				Option A	Yes	No	Option A	Option A	2	No	No	No	15-29	1
Control	HCIV	2	Yes	Yes	Yes	Yes	Yes	Yes		Yes	No	Option A	Yes	No	Option A	Option A	2	No	No	No	15-29	1
Control	HCIV	5+	Yes	Yes	Yes	Yes	Yes	Yes		Yes	No	Option A	Yes	No	Option A	Option A	2	Yes	No	No	30+	4
Control	HCIV	5+	No	Yes	Yes	Yes	Yes	Yes		Yes	No	Option A	Yes	No	Option A	Option A	2	No	No	No	15-29	4
Control	HCIV	5+	No	Yes	Yes	Yes	Yes	Yes		Yes	No	Option A	Yes	No	Option A	Option A	2	No	No	No	30+	4
Control	HCIV	4	No	Yes	Yes	Yes	Yes	Yes		Yes	No	Option B+	No	Yes	Option B+	Option B+	2	Yes	Yes	No	30+	4
Control	HCIV	3	Yes	Yes	Yes	Yes	Yes	Yes		Yes	No	Option A	Yes	No	Option A	Option A	2	No	No	No	15-29	1
Control	HCIV	2	No	Yes	Yes	Yes	Yes	Yes				Option A	Yes	No	Option A	Option A	2	Yes	Yes	No	15-29	1
Control	HCIV	5+	No	Yes	Yes	Yes	Yes	Yes		Yes	No	Option A	Yes	No	Option A	Option A	2	Yes	Yes	Yes	15-29	4
Control	HCIV	4	No	No	Yes	Yes	Yes	Yes		Yes	No	Option A	Yes	No	Option A	Option A	2	No	No	No	30+	4
Control	HCIV	5+	No	Yes	Yes	Yes	Yes	Yes		Yes	No	Option B+	No	Yes	Option B+	Option B+	2	Yes	Yes	No	15-29	4
Control	HCIV	5+	No	Yes	Yes	Yes	Yes	Yes		Yes	No	Option B+	No	Yes	Option B+	Option B+	2	Yes	Yes	No	15-29	4
Control	HCIV	5+	No	Yes	Yes	No	Yes	Yes		Yes	No	Option A	Yes	No	Option A	Option A	2	No	No	No	30+	4
Control	HCIV	4	No	Yes	Yes	No	Yes	Yes		Yes	No	Option A	Yes	No	Option A	Option A	2	No	No	No	15-29	4
Control	HCIV	4	No	Yes	Yes	Yes	Yes	Yes		Yes	No	Option A	Yes	No	Option A	Option A	2	No	No	No	30+	4
Control	HCIV	5+	No	Yes	Yes	Yes	Yes	Yes		Yes	No	Option B+	No	Yes	Option B+	Option B+	2	Yes	Yes	No	15-29	4
Control	HCIV	2	No	Yes	Yes	Yes	Yes	Yes		Yes	No	Option B+	No	Yes	Option B+	Option B+	2	Yes	Yes	No	15-29	1
Control	HCIV	4	No	Yes	Yes	Yes	Yes	Yes		Yes	No	Option B+	No	Yes	Option B+	Option B+	2	Yes	Yes	No	15-29	4
Control	HCIV	5+	No	Yes	Yes	Yes	Yes	Yes		Yes	No	Option A	Yes	No	Option A	Option B+	2	No	No	No	15-29	4
Control	HCIV	5+	No	Yes	Yes	Yes	Yes	Yes		Yes	No	Option B+	No	Yes	Option B+	Option B+	2	Yes	Yes	No	30+	4
Control	HCIV	3	Yes	Yes	Yes	Yes	Yes	Yes		Yes	No	Option A	Yes	No	Option A	Option A	2	No	No	No	15-29	1
Control	HCIV	2	No	Yes	Yes	Yes	Yes	Yes		Yes	No	Option A	Yes	No	Option A	Option A	2	No	No	No	15-29	1
Control	HCIV	3	Yes	Yes	Yes	Yes	Yes	Yes		Yes	No	Option B+	No	Yes	Option B+	Option B+	2	Yes	Yes	No	30+	1
Control	HCIV	2	No	Yes	Yes	Yes	Yes	Yes		Yes	No	Option A	Yes	No	Option A	Option A	2	Yes	Yes	No	15-29	1
Control	HCIV	3	No	Yes	Yes	Yes	Yes	Yes		Yes	No	Option A	Yes	No	Option A	Option A	2	No	No	No	15-29	1
Control	HCIV	3	No	Yes	Yes	Yes	Yes	Yes		Yes	No	Option A	Yes	No	Option A	Option A	2	No	No	No	15-29	1
Control	HCIV	5+	No	Yes	Yes	Yes	Yes	Yes		Yes	No	Option A	Yes	No	Option A	Option A	2	No	No	No	15-29	4
Control	HCIV	5+	No	Yes	Yes	Yes	Yes	Yes		Yes	No	Option A	Yes	No	Option A	Option A	2	No	No	No	15-29	4
Control	HCIV	1	No	Yes	Yes	Yes	Yes	Yes		Yes	No	Option A	Yes	No	Option A	Option A	2	No	No	No	15-29	1
Control	HCIV	3	Yes	Yes	Yes	Yes	Yes	Yes		Yes	No	Option A	Yes	No	Option A	Option A	2	No	No	No	15-29	1
Control	HCIV	4	No	Yes	Yes	Yes	Yes	Yes		Yes	No	Option A	Yes	No	Option A	Option A	2	No	No	No	30+	4
Intervention	HCIII	5+	Yes	Yes	Yes	Yes	Yes	Yes	No	Yes	No	Option B+	No	Yes	Option B+	Option B+	3	Yes	Yes	Yes	15-29	4
Intervention	HCIII	1	Yes	Yes	Yes	Yes	Yes	Yes	Yes	No	Yes	Option B+	No	Yes	Option B+	Option B+	3	Yes	Yes	Yes	15-29	1
Intervention	HCIII	4	Yes	Yes	Yes	Yes	Yes	Yes	No	Yes	No	Option B+	No	Yes	Option B+	Option B+	3	Yes	Yes	Yes	15-29	4
Intervention	HCIII	2	Yes	Yes	Yes	Yes	Yes	Yes	No	Yes	No	Option B+	No	Yes	Option B+	Option B+	3	Yes	Yes	Yes	15-29	1
Intervention	HCIII	5+	Yes	Yes	Yes	Yes	Yes	Yes	No	Yes	No	Option B+	No	Yes	Option B+	Option B+	3	Yes	Yes	Yes	15-29	4
Intervention	HCIII	5+	No	Yes	Yes	Yes	Yes	Yes	No	Yes	No	Option B+	No	Yes	Option B+	Option B+	3	Yes	Yes	Yes	15-29	4
Intervention	HCIII	2	Yes	Yes	Yes	Yes	Yes	Yes	No	Yes	No	Option B+	No	Yes	Option B+	Option B+	3	Yes	Yes	Yes	30+	1
Intervention	HCIII	2	No	Yes	Yes	Yes	Yes	Yes	No	Yes	No	Option A	Yes	No	Option A	Option A	3	Yes	Yes	Yes	15-29	1
Intervention	HCIII		No	Yes	Yes	Yes	Yes	Yes	No	Yes	No	Option B+	No	Yes	Option B+	Option B+	3	Yes	Yes	Yes	30+
Intervention	HCIII	5+	No	Yes	Yes	Yes	Yes	Yes	No	Yes	No	Option B+	No	Yes	Option B+	Option B+	3	Yes	Yes	Yes	30+	4
Control	HCIII	2	No	No	Yes		No	No		No	Yes	Option A	Yes	No	Option A		4	Yes	Yes	No	15-29	1
Control	HCIII	4	Yes	Yes	Yes	Yes	Yes	Yes		No		Option A	Yes	No	Option A	Option A	4	Yes	No	No	15-29	4
Control	HCIII	2	No	No	Yes	Yes	Yes	Yes		No	Yes	Option A	Yes	No	Option A	Option A	4	Yes	Yes	No	15-29	1
Control	HCIII	3	No	No	Yes	Yes	No	No	No			Option A	Yes	No	Option A		4	Yes	Yes	No	15-29	1
Control	HCIII	2	Yes	No	Yes	Yes	Yes	Yes		Yes	No	Option B+	No	Yes	Option B+	Option B+	4	Yes	Yes	No	15-29	1
Control	HCIII	4	Yes	Yes	Yes	Yes	Yes	Yes				Option A	Yes	No	Option A	Option A	4	Yes	No	No	15-29	4
Control	HCIII	5+	Yes	Yes	Yes	Yes	Yes			No	Yes	Option A	Yes	No	Option A		4	Yes	No	No	30+	4
Control	HCIII	3	Yes	No	Yes	Yes	Yes	Yes		Yes	No	Option B+	No	Yes	Option B+	Option B+	4	Yes	No	No	15-29	1
Control	HCIII	3	No	No	Yes					No	Yes	Option B+	No	Yes			4	No	No	No	15-29	1
Control	HCIII	4	Yes	No	Yes	Yes	Yes	Yes	No	No		Option A	Yes	No	Option A	Option A	4	Yes	Yes	No	15-29	4
Control	HCIII	2	Yes	No	Yes	Yes	Yes	Yes	No	No	Yes	Option A	Yes	No	Option B+		4	Yes	Yes	No	15-29	1
Control	HCIII	2	No	Yes	Yes	Yes	Yes	Yes	No	No		Option A	Yes	No	Option A		4	Yes	No	No	15-29	1
Control	HCIII	4	Yes	Yes	Yes	Yes	Yes	Yes		No		Option A	Yes	No	Option A		4	Yes	No	No	15-29	4
Control	HCIII	2	Yes	Yes	Yes	Yes	Yes	Yes		No	Yes	Option A	Yes	No	Option A	Option A	4	Yes	Yes	Yes	15-29	1
Control	HCIII	5+	No	Yes	Yes	Yes	Yes			No	Yes	Option A	Yes	No	Option A		4	Yes	Yes	No	30+	4
Control	HCIII	2	No	No	Yes	No				No	Yes	Option B+	No	Yes			4	No	No	No	15-29	1
Control	HCIII	3	Yes	No	Yes	Yes		Yes		No		Option A	Yes	No	Option A		4	Yes	Yes	Yes	15-29	1
Control	HCIII	1	No	No	Yes					No		Option A	Yes	No	Option A	Option A	4	No	No	No	15-29	1
Control	HCIII	3	Yes	No	Yes		Yes			No		Option A	Yes	No	Option A		4	No	No	No	30+	1
Intervention	HCIII	1	Yes	Yes	Yes	Yes	Yes	Yes		Yes	No	Option B+	No	Yes	Option B+	Option B+	5	Yes	Yes	Yes	15-29	1
Intervention	HCIII	2	Yes	Yes	Yes	Yes	Yes	Yes		Yes	No	Option B+	No	Yes	Option B+	Option B+	5	Yes	Yes	Yes	15-29	1
Intervention	HCIV	5+	No	Yes	Yes	Yes	Yes	Yes		Yes	No	Option B+	No	Yes	Option B+	Option B+	5	Yes	Yes	Yes	30+	4
Intervention	HCIII	5+	No	Yes		Yes	No	Yes	No	Yes	No	Option A	Yes	No	Option A	Option A	5	Yes	Yes	Yes	30+	4
Intervention	HCIII	1	No	Yes	Yes	Yes	Yes	Yes		Yes	No	Option B+	No	Yes	Option B+	Option B+	5	Yes	Yes	Yes	15-29	1
Intervention	HCIII	2	Yes	Yes	Yes	Yes	Yes	Yes		Yes	No	Option B+	No	Yes	Option B+	Option B+	5	Yes	Yes	Yes	30+	1
Intervention	HCIII	5+	Yes	Yes	Yes	Yes	Yes	Yes	No	Yes	No	Option A	Yes	No	Option A	Option A	5	Yes	Yes	Yes	30+	4
Intervention	HCIII	5+	Yes	Yes		Yes	No		No			Option A	Yes	No	Option A		5	Yes	Yes	Yes	15-29	4
Intervention	HCIII	5+	Yes	Yes	Yes	Yes	Yes	Yes	No	Yes	No	Option A	Yes	No	Option A	Option A	5	Yes	Yes	Yes	30+	4
Intervention	HCIV	1	No	Yes	Yes	Yes	Yes	Yes		Yes	No	Option B+	No	Yes	Option B+	Option B+	5	Yes	Yes	Yes	15-29	1
Intervention	HCIII	4	No	No	Yes	Yes	Yes	Yes		Yes	No	Option B+	No	Yes	Option B+	Option B+	5	Yes	Yes	Yes	30+	4
Intervention	HCIII	5+	No	Yes		Yes	No	Yes	No	Yes	No	Option A	Yes	No	Option A	Option A	5	Yes	Yes	Yes	30+	4
Intervention	HCIII	5+	No	No		Yes	No	Yes	No	Yes	No						5	Yes	Yes	Yes	30+	4
Intervention	HCIII	5+	Yes			Yes	Yes	Yes	No	Yes	No	Option A	Yes	No	Option A	Option A	5	Yes	Yes	Yes	30+	4
Intervention	HCIII	3	No	No		Yes		Yes	No	Yes	No	Option A	Yes	No	Option A	Option A	5	Yes	No	No	15-29	1
Intervention	HCIII	2	No	Yes	Yes	Yes	Yes	Yes		Yes	No	Option B+	No	Yes	Option B+	Option B+	5	Yes	Yes	Yes	15-29	1
Intervention	HCIII	5+	Yes	Yes	Yes	Yes	Yes	Yes	No	Yes	No	Option A	Yes	No	Option A	Option A	5	Yes	Yes	Yes	15-29	4
Intervention	HCIII	5+	Yes	Yes	Yes	Yes	Yes	Yes	No	Yes	No	Option A	Yes	No	Option A	Option A	5	Yes	Yes	Yes	30+	4
Intervention	HCIII	4	No	No		Yes	Yes	Yes	No	Yes	No	Option A	Yes	No	Option A	Option A	5	Yes	Yes	Yes	15-29	4
Intervention	HCIII	5+	No	No	Yes	Yes	Yes	Yes	No	Yes	No	Option A	Yes	No	Option A		5	Yes	Yes	Yes	30+	4
Intervention	HCIII	5+	No	Yes	Yes	Yes	No	Yes	No	Yes	No	Option A	Yes	No	Option A	Option A	5	Yes	Yes	Yes	30+	4
Intervention	HCIII	2	Yes	Yes	No	Yes	No	Yes	No	Yes	No	Option A	Yes	No	Option A		5	Yes	Yes	Yes	15-29	1
Intervention	HCIII	2	No	Yes	Yes	Yes	Yes	Yes		Yes	No	Option B+	No	Yes	Option B+	Option B+	5	Yes	Yes	Yes	30+	1
Intervention	HCIII	2	No	Yes	Yes	Yes	Yes	Yes		Yes	No	Option B+	No	Yes	Option B+	Option B+	5	Yes	Yes	Yes	15-29	1
Intervention	HCIII	5+	No	Yes			No	Yes	No	Yes	No	Option A	Yes	No	Option A	Option A	5	Yes	Yes	Yes	30+	4
Intervention	HCIII	2	Yes	Yes	Yes	Yes	Yes	Yes		Yes	No	Option A	Yes	No	Option A	Option B+	5	Yes	Yes	Yes	15-29	1
Intervention	HCIII	2	Yes	Yes	Yes	Yes		Yes	No	Yes	No	Option A	Yes	No	Option A	Option A	5	Yes	Yes	Yes	15-29	1
Intervention	HCIII	5+	No	Yes		Yes		Yes	No			Option A	Yes	No	Option A		5	Yes	Yes	Yes	15-29	4
Intervention	HCIII	2	No	Yes	Yes	Yes	Yes	Yes	No	Yes	No	Option A	Yes	No	Option A	Option A	5	Yes	Yes	Yes	15-29	1
Intervention	HCIII	1	Yes	Yes	Yes	Yes	No	Yes	No	Yes	No	Option A	Yes	No	Option A	Option A	5	Yes	Yes	Yes	15-29	1
Intervention	Hospital	2	Yes	Yes	Yes	Yes	Yes	Yes		Yes	No	Option B+	No	Yes	Option B+	Option B+	6	Yes	No	No	15-29	1
Intervention	Hospital	4	Yes	Yes	Yes	Yes	No	Yes		Yes	No	Option B+	No	Yes	Option B+	Option B+	6	Yes	Yes	No	30+	4
Intervention	Hospital	5+	No	Yes	Yes	No	Yes	Yes		Yes	No	Option B+	No	Yes	Option B+	Option B+	6	Yes	Yes	Yes	15-29	4
Intervention	Hospital	5+	Yes	Yes	Yes	Yes	Yes	Yes		Yes	No	Option A	Yes	No	Option A	Option A	6	Yes	Yes	No	15-29	4
Intervention	Hospital	1	No	Yes	Yes	No	No	Yes		Yes	No	Option A	Yes	No	Option A	Option A	6	Yes	Yes	Yes	15-29	1
Intervention	Hospital	3	No	Yes	Yes		Yes	No		No	Yes	Option A	Yes	No	Option A		6	No	No	No	15-29	1
Intervention	Hospital	2	Yes	Yes	Yes	Yes	Yes	Yes		Yes	No	Option B+	No	Yes	Option B+	Option B+	6	Yes	Yes	Yes	30+	1
Intervention	Hospital	3	Yes	Yes		Yes	Yes	Yes		Yes	No	Option A	Yes	No	Option A	Option A	6	Yes	Yes	Yes	15-29	1
Intervention	Hospital	4	No	Yes	Yes	Yes	Yes	Yes		Yes	No				Option B+	Option B+	6	Yes	Yes	No	30+	4
Intervention	Hospital	3	No	Yes	Yes	Yes	Yes	Yes		No		Option A	Yes	No	Option A	Option A	6	Yes	Yes	Yes	15-29	1
Intervention	Hospital	3	No	Yes	Yes	Yes	Yes	Yes		Yes	No	Option A	Yes	No	Option A	Option A	6	Yes	Yes	Yes	15-29	1
Intervention	Hospital	2	No	Yes	Yes	Yes	Yes	Yes		Yes	No	Option B+	No	Yes	Option B+	Option B+	6	Yes	Yes	No	15-29	1
Intervention	Hospital	5+	No	Yes	Yes	Yes	Yes	Yes		Yes	No	Option B+	No	Yes	Option B+	Option B+	6	Yes	Yes	No	30+	4
Intervention	Hospital	1	Yes	No	Yes	Yes	Yes	Yes		Yes	No	Option A	Yes	No	Option A	Option A	6	Yes	Yes	Yes	15-29	1
Intervention	Hospital	2	No	Yes	Yes	Yes	Yes	Yes		Yes	No	Option B+	No	Yes	Option B+	Option B+	6	Yes	Yes	No	15-29	1
Intervention	Hospital	1	No	Yes	Yes	Yes	No	Yes	Yes	Yes	No	Option A	Yes	No	Option A	Option A	6	Yes	Yes	Yes	15-29	1
Intervention	Hospital	1	Yes	Yes	Yes	Yes	Yes	Yes		Yes	No	Option B+	No	Yes	Option B+	Option B+	6	Yes	No	No	15-29	1
Intervention	Hospital	2	No	No	Yes	Yes	No	Yes		Yes	No	Option A	Yes	No	Option A		6	Yes	Yes	Yes	15-29	1
Intervention	Hospital	5+		Yes	Yes	No	Yes	Yes		No	Yes	Option A	Yes	No	Option A	Option A	6	Yes	Yes	Yes	15-29	4
Intervention	Hospital	1	Yes	No	Yes	Yes	Yes	Yes		Yes	No	Option A	Yes	No	Option A		6	Yes	Yes	Yes	30+	1
Intervention	Hospital	1	Yes	Yes	Yes	Yes	Yes	Yes		Yes	No	Option B+	No	Yes	Option B+	Option B+	6	Yes	Yes	No	15-29	1
Intervention	Hospital	5+	No	Yes	Yes	Yes	Yes	Yes		Yes	No	Option B+	No	Yes	Option B+	Option B+	6	Yes	Yes	Yes	30+	4
Intervention	Hospital	5+	Yes	Yes	Yes	Yes	Yes	Yes		Yes	No	Option B+	No	Yes	Option B+	Option B+	6	Yes	Yes	No		4
Intervention	Hospital	5+	No	Yes	Yes	Yes	Yes	Yes		Yes	No	Option B+	No	Yes	Option B+	Option B+	6	Yes	Yes	Yes	30+	4
Intervention	Hospital	4	Yes	No	Yes	No						Option A	Yes	No			6	No	No	No	15-29	4
Intervention	Hospital	2	Yes	Yes	Yes	Yes	Yes	Yes		Yes	No	Option B+	No	Yes	Option B+	Option B+	6	Yes	Yes	No	15-29	1
Intervention	Hospital	4	No	Yes	Yes		Yes	No				Option A	Yes	No	Option A		6	No	No	No	15-29	4
Intervention	Hospital	3	Yes	Yes	Yes	Yes	Yes	Yes		Yes	No	Option B+	No	Yes	Option B+	Option B+	6	Yes	Yes	No	15-29	1
Intervention	Hospital	1	No	Yes	Yes	Yes	Yes	Yes		Yes	No	Option B+	No	Yes	Option B+	Option A	6	Yes	Yes	Yes	15-29	1
Intervention	Hospital	5+	Yes	Yes	Yes	Yes	Yes	Yes		Yes	No	Option B+	No	Yes	Option B+	Option B+	6	Yes	Yes	No	15-29	4
Intervention	Hospital	1	Yes	No	Yes	Yes	Yes	Yes		No	Yes	Option A	Yes	No	Option A	Option A	6	Yes	Yes	Yes	15-29	1
Intervention	Hospital	2	No	Yes	Yes	Yes	Yes	Yes		Yes	No	Option A	Yes	No	Option A	Option A	6	Yes	Yes	Yes	15-29	1
Intervention	Hospital	2	No	Yes	No	Yes	Yes	Yes		Yes	No	Option A	Yes	No	Option A	Option A	6	Yes	Yes	Yes	15-29	1
Intervention	Hospital	5+	No	Yes	Yes	Yes	Yes	Yes		Yes	No	Option B+	No	Yes	Option B+	Option B+	6	Yes	Yes	Yes	30+	4
Intervention	Hospital	1	Yes	Yes	Yes	Yes	Yes	Yes		Yes	No	Option A	Yes	No	Option A	Option A	6	Yes	Yes	Yes	30+	1
Intervention	Hospital	1	No	No	Yes							Option B+	No	Yes			6	No	No	No	15-29	1
Intervention	Hospital	5+	No	No	Yes			Yes		No	Yes	Option B+	No	Yes			6	No	No	No	30+	4
Intervention	Hospital	4	No	Yes	Yes	Yes	Yes	Yes		Yes	No	Option B+	No	Yes	Option B+	Option B+	6	Yes	Yes	Yes	30+	4
Intervention	Hospital	3	No	Yes	Yes	Yes	Yes	Yes		Yes	No	Option B+	No	Yes	Option B+	Option B+	6	Yes	No	No	30+	1
Intervention	Hospital	3	No	Yes	Yes		No	Yes		Yes	No	Option B+	No	Yes	Option B+	Option A	6	No	No	No	15-29	1
Intervention	Hospital	1	No	No	Yes			Yes				Option A	Yes	No			6	No	No	No	15-29	1
Intervention	Hospital	5+	No	Yes	Yes	Yes	Yes	Yes		Yes	No	Option B+	No	Yes	Option B+	Option B+	6	Yes	Yes	Yes	30+	4
Intervention	Hospital	1	No	Yes	Yes	No		Yes		Yes	No	Option A	Yes	No	Option A	Option A	6	Yes	Yes	Yes	15-29	1
Intervention	Hospital	4	No	No	No												6	No	No	No	15-29	4
Intervention	Hospital	5+	No	Yes	Yes	Yes	Yes	Yes		Yes	No	Option A	Yes	No	Option A	Option A	6	Yes	Yes	Yes	30+	4
Intervention	Hospital	5+	No	No	Yes	Yes	No	Yes		No	Yes	Option A	Yes	No			6	Yes	Yes	Yes	30+	4
Intervention	Hospital	5+	No	Yes	Yes	Yes	Yes	Yes		Yes	No	Option B+	No	Yes	Option B+	Option B+	6	Yes	Yes	No	30+	4
Intervention	Hospital	5+	Yes	Yes	Yes	Yes	Yes	Yes		Yes	No	Option A	Yes	No	Option A	Option A	6	Yes	Yes	Yes	15-29	4
Intervention	Hospital	2	No	Yes	Yes	Yes	Yes	Yes	Yes	Yes	No	Option B+	No	Yes	Option B+	Option B+	6	Yes	Yes	Yes	15-29	1
Intervention	Hospital	3	No	Yes	Yes	Yes	Yes	Yes		Yes	No	Option B+	No	Yes	Option B+	Option B+	6	Yes	Yes	No	15-29	1
Intervention	Hospital	2	Yes	Yes	Yes	Yes	Yes	Yes		Yes	No	Option B+	No	Yes	Option B+	Option B+	6	Yes	Yes	Yes	15-29	1
Intervention	Hospital	4	No	Yes	Yes	Yes	Yes	Yes		No	Yes	Option B+	No	Yes	Option B+	Option B+	6	Yes	Yes	Yes	15-29	4
Intervention	Hospital	5+	Yes	Yes	Yes	Yes	Yes	Yes		Yes	No	Option A	Yes	No	Option A	Option A	6	Yes	Yes	Yes	15-29	4
Intervention	Hospital	5+	No	Yes	Yes	Yes	Yes	Yes		Yes	No	Option A	Yes	No	Option A	Option A	6	Yes	Yes	Yes	30+	4
Intervention	Hospital	4	Yes	Yes	Yes	Yes	Yes	Yes		Yes	No	Option B+	No	Yes	Option B+	Option B+	6	Yes	Yes	Yes	15-29	4
Intervention	Hospital	4	No	Yes	Yes	Yes	Yes	Yes		No	Yes	Option B+	No	Yes	Option B+	Option B+	6	Yes	Yes	Yes	15-29	4
Intervention	Hospital	3	No	No	Yes	Yes	No	Yes		Yes	No	Option B+	No	Yes	Option B+	Option B+	6	Yes	Yes	Yes	30+	1
Intervention	Hospital	4	Yes	Yes	Yes	Yes	Yes	Yes		Yes	No	Option B+	No	Yes	Option B+	Option B+	6	Yes	Yes	Yes	15-29	4
Intervention	Hospital	4	Yes	Yes	Yes	Yes	Yes	Yes		Yes	No	Option B+	No	Yes	Option B+	Option B+	6	Yes	Yes	Yes	15-29	4
Intervention	Hospital	4	No	No	Yes	Yes	No	Yes		Yes	No	Option A	Yes	No			6	Yes	Yes	No	15-29	4
Intervention	HCIV	5+	Yes	Yes	No	Yes	Yes	Yes	No	Yes	No						7	Yes	Yes	Yes	30+	4
Intervention	HCIV	3	Yes	Yes	Yes	Yes	Yes	Yes	No	Yes	No	Option A	Yes	No	Option A	Option A	7	Yes	Yes	Yes	30+	1
Intervention	HCIV	3	Yes	Yes	Yes	Yes	Yes	Yes	No	Yes	No	Option A	Yes	No	Option A	Option A	7	Yes	Yes	No	15-29	1
Intervention	HCIV	2	Yes	Yes	No	No	Yes	Yes	No	Yes	No						7	Yes	Yes	Yes	15-29	1
Intervention	HCIV	5+	Yes	Yes	Yes	Yes	Yes	Yes	No	Yes	No						7	Yes	Yes	Yes	30+	4
Intervention	HCIV	2	No	No	Yes	Yes	Yes		No	Yes	No	Option A	Yes	No	Option A	Option A	7	Yes	Yes	Yes	15-29	1
Intervention	HCIV	5+	No	Yes	Yes	Yes	Yes	Yes	No	Yes	No	Option B+	No	Yes	Option B+	Option B+	7	Yes	Yes	Yes	30+	4
Intervention	HCIV	3	Yes	Yes	Yes	Yes	Yes	Yes		Yes	No	Option A	Yes	No	Option B+	Option B+	7	Yes	No	No	30+	1
Intervention	HCIV	5+	Yes	Yes	Yes	Yes	Yes	Yes	No	Yes	No	Option B+	No	Yes	Option B+	Option B+	7	Yes	Yes	Yes	30+	4
Intervention	HCIV	5+	Yes	Yes	Yes	Yes	Yes	Yes	No	Yes	No	Option A	Yes	No	Option A	Option A	7	Yes	Yes	Yes	30+	4
Intervention	HCIV	3	No	Yes	No	No	Yes	Yes	No	Yes	No						7	Yes	Yes	Yes	30+	1
Intervention	HCIV	2	No	Yes	No	Yes		Yes									7	Yes	Yes	Yes	15-29	1
Intervention	HCIV	5+	No	Yes	Yes	No	Yes	Yes	Yes	Yes	No	Option B+	No	Yes	Option B+	Option B+	7	Yes	Yes	Yes	30+	4
Intervention	HCIV	3	Yes	Yes	Yes	Yes	Yes	Yes	No	Yes	No	Option B+	No	Yes	Option B+	Option B+	7	Yes	Yes	No	15-29	1
Intervention	HCIV	5+	Yes	Yes	Yes	Yes	Yes	Yes	No	Yes	No	Option A	Yes	No	Option A	Option A	7	Yes	Yes	Yes	30+	4
Intervention	HCIV	3	Yes	Yes	Yes	Yes	Yes	Yes		Yes	No	Option A	Yes	No	Option A	Option A	7	Yes	Yes	Yes	15-29	1
Intervention	HCIV	1	Yes	Yes	Yes	Yes	Yes	Yes	Yes	Yes	No	Option A	Yes	No	Option A	Option A	7	Yes	Yes	Yes	15-29	1
Intervention	HCIV	5+	No	Yes	No	Yes	Yes	Yes		Yes	No						7	Yes	No	No	15-29	4
Intervention	HCIV	5+	No	No	Yes	Yes	Yes	Yes	No	Yes	No	Option A	Yes	No	Option A	Option A	7	Yes	Yes	Yes	15-29	4
Intervention	HCIV	5+	Yes	Yes		Yes	Yes	Yes	No	Yes	No						7	Yes	No	No	30+	4
Intervention	HCIV	3	No	Yes	Yes	Yes	Yes	Yes	No	Yes	No	Option A	Yes	No			7	Yes	Yes	Yes	15-29	1
Intervention	HCIV	5+	Yes	Yes	Yes	Yes	Yes	Yes	No	Yes	No	Option A	Yes	No	Option A		7	Yes	Yes	Yes	15-29	4
Intervention	HCIV	3	Yes	Yes	Yes	Yes	Yes	Yes	No	Yes	No	Option B+	No	Yes	Option B+	Option B+	7	Yes	Yes	Yes	30+	1
Intervention	HCIV	2	Yes	Yes		Yes	Yes	Yes	No	Yes	No						7	Yes	Yes	Yes	30+	1
Intervention	HCIV	5+	No	Yes	Yes	Yes	Yes	Yes	No	Yes	No	Option A	Yes	No	Option A	Option A	7	Yes	Yes	Yes	15-29	4
Intervention	HCIV	5+	Yes	Yes	Yes	Yes	Yes	Yes	No			Option B+	No	Yes	Option B+	Option B+	7	Yes	Yes	Yes	30+	4
Intervention	HCIV	4	Yes	Yes	Yes	Yes	Yes	Yes	No	Yes	No	Option B+	No	Yes	Option B+	Option B+	7	Yes	Yes	Yes	15-29	4
Intervention	HCIV	1	Yes	Yes	Yes	Yes	Yes	Yes	No	Yes	No	Option B+	No	Yes	Option B+	Option B+	7	Yes	Yes	Yes	15-29	1
Intervention	HCIV	3	Yes	Yes	Yes	Yes	Yes	Yes	No	Yes	No	Option A	Yes	No	Option A	Option B+	7	Yes	Yes	Yes	15-29	1
Intervention	HCIV	5+	Yes	Yes	No	Yes	Yes	Yes	No	Yes	No						7	Yes	Yes	No	30+	4
Intervention	HCIV	5+	Yes	Yes	Yes	Yes	Yes	Yes	No	Yes	No	Option A	Yes	No	Option A	Option A	7	Yes	Yes	Yes	30+	4
Intervention	HCIV	2	Yes	Yes	Yes	Yes	Yes	Yes	No	Yes	No	Option B+	No	Yes	Option B+	Option B+	7	Yes	Yes	Yes	15-29	1
Intervention	HCIV	5+	Yes	Yes	Yes	Yes	Yes	Yes		Yes	No	Option A	Yes	No	Option A	Option B+	7	Yes	Yes	Yes	15-29	4
Intervention	HCIV	4	No	Yes	Yes	Yes	Yes	Yes	No	Yes	No	Option A	Yes	No	Option A	Option A	7	Yes	Yes	Yes	30+	4
Intervention	HCIV	5+	No	Yes	No	Yes		Yes	No	Yes	No						7	Yes	Yes	Yes	30+	4
Intervention	HCIV	2	Yes	Yes		Yes	Yes	Yes	No	Yes	No						7	Yes	Yes	Yes	30+	1
Intervention	HCIV	1	No	Yes	Yes	Yes	Yes	Yes		Yes	No	Option A	Yes	No	Option A	Option A	7	Yes	Yes	Yes	15-29	1
Intervention	HCIV	4	No	Yes	Yes	Yes	Yes	Yes	No	Yes	No	Option A	Yes	No	Option B+	Option B+	7	Yes	Yes	Yes	30+	4
Intervention	HCIV	5+	No	Yes	Yes	Yes	Yes	Yes	No	Yes	No	Option A	Yes	No	Option A	Option B+	7	Yes	No	No	15-29	4
Intervention	HCIV	3	No	No	Yes	Yes	No	Yes	No	Yes	No	Option B+	No	Yes	Option B+	Option B+	7	Yes	Yes	Yes	30+	1
Intervention	HCIV	5+	Yes	Yes	Yes	Yes	Yes	Yes	No	Yes	No	Option A	Yes	No	Option A	Option B+	7	Yes	Yes	Yes	30+	4
Intervention	HCIV	1	No	Yes	No	Yes	Yes	Yes									7	Yes	No	No	15-29	1
Intervention	HCIV	5+	Yes	Yes	No	Yes	Yes	Yes		Yes	No						7	Yes	Yes	Yes	30+	4
Intervention	HCIV	2	Yes	Yes	No	Yes	Yes	Yes	No	Yes	No						7	Yes	Yes	Yes	15-29	1
Intervention	HCIV	4	Yes	Yes	No	Yes	Yes	Yes	No	Yes	No						7	Yes	Yes	Yes	30+	4
Intervention	HCIV	5+	Yes	Yes	Yes	Yes	Yes	Yes	No	Yes	No	Option A	Yes	No	Option A	Option A	7	Yes	Yes	Yes	30+	4
Intervention	HCIV	3	No	Yes	Yes	Yes	Yes	Yes	No	Yes	No	Option B+	No	Yes	Option B+	Option B+	7	Yes	Yes	Yes	15-29	1
Intervention	HCIV	4	Yes	Yes	Yes	Yes	Yes	Yes		Yes	No						7	Yes	Yes	Yes	30+	4
Intervention	HCII	2	Yes	Yes	Yes	No	No	Yes	No	Yes	No	Option B+	No	Yes	Option B+	Option B+	8	Yes	Yes	Yes	15-29	1
Intervention	HCII	1	No		Yes	Yes	No										8	Yes	Yes	Yes	15-29	1
Intervention	HCII	2	No	Yes	Yes	Yes	Yes	Yes		Yes	No	Option A	Yes	No	Option A	Option A	8	Yes	Yes	No	15-29	1
Intervention	HCII	1	No	Yes	Yes	Yes	No	Yes									8	Yes	Yes	Yes	15-29	1
Intervention	HCII	5+	Yes	Yes	Yes	Yes	Yes	Yes		Yes	No	Option B+	No	Yes	Option B+	Option B+	8	Yes	Yes	No	30+	4
Intervention	HCII	5+	No		Yes	Yes	Yes					Option A	Yes	No	Option A	Option A	8	Yes	Yes	Yes	30+	4
Intervention	HCII	5+	Yes	No	Yes		Yes	Yes		Yes	No	Option A	Yes	No	Option A	Option A	8	Yes	No	No	15-29	4
Intervention	HCII	3	No	Yes	Yes	Yes		Yes		Yes	No	Option A	Yes	No	Option A	Option B+	8	Yes	No	No	15-29	1
Intervention	HCII	5+	No	Yes	Yes	Yes	Yes	Yes		Yes	No	Option A	Yes	No	Option A	Option A	8	Yes	Yes	No	15-29	4
Intervention	HCII	3	No		Yes	Yes	Yes					Option A	Yes	No	Option A	Option A	8	Yes	Yes	Yes	15-29	1
Intervention	HCII	1	No	Yes	Yes	Yes	Yes	Yes		Yes	No	Option A	Yes	No	Option A	Option A	8	Yes	Yes	No	30+	1
Intervention	HCII	5+	No	Yes	Yes	Yes	Yes	Yes		Yes	No	Option A	Yes	No	Option A	Option A	8	Yes	Yes	Yes	30+	4
Intervention	HCII	2	No	Yes	Yes	Yes	Yes	Yes	No	Yes	No	Option B+	No	Yes	Option B+	Option B+	8	Yes	Yes	Yes	15-29	1
Intervention	HCII	5+	No	Yes	Yes	Yes	Yes	Yes		Yes	No	Option A	Yes	No	Option A	Option B+	8	Yes	Yes	Yes	15-29	4
Intervention	HCII	3	No	Yes	Yes	Yes	Yes	Yes		Yes	No	Option A	Yes	No	Option A	Option B+	8	Yes	Yes	No	15-29	1
Intervention	HCII	4	No	Yes	Yes	Yes	Yes	Yes		Yes	No	Option A	Yes	No	Option A	Option B+	8	Yes	Yes	No	15-29	4
Intervention	HCII	5+	No		Yes	Yes	Yes					Option A	Yes	No	Option A	Option B+	8	Yes	Yes	Yes	15-29	4
Intervention	HCII	3	No	Yes	Yes	Yes	Yes	Yes		Yes	No	Option A	Yes	No	Option A	Option A	8	Yes	Yes	Yes	15-29	1
Intervention	HCII	5+	No	Yes	Yes	Yes	Yes	Yes		Yes	No	Option B+	No	Yes	Option B+	Option B+	8	Yes	Yes	No	15-29	4
Intervention	HCII	4	No	Yes	Yes	Yes	Yes	Yes		Yes	No	Option B+	No	Yes	Option B+	Option B+	8	Yes	No	No	30+	4
Intervention	HCII	4	No	Yes	Yes	Yes	Yes	Yes	No	Yes	No	Option B+	No	Yes	Option B+	Option B+	8	Yes	Yes	Yes	30+	4
Intervention	HCII		No	Yes	Yes	Yes	Yes	Yes		Yes	No	Option B+	No	Yes	Option B+	Option B+	8	Yes	Yes	Yes	15-29
Intervention	HCII	3	No	Yes	No	Yes	No	Yes	No	Yes	No	Option B+	No	Yes	Option B+	Option B+	8	Yes	Yes	Yes	15-29	1
Control	HCIII	1	Yes	Yes	Yes	Yes	Yes	Yes	No	Yes	No	Option B+	No	Yes	Option B+	Option B+	9	Yes	Yes	Yes	15-29	1
Control	HCIII	3	No	No	Yes					No	Yes	Option A	Yes	No	Option A	Option A	9	No	No	No	15-29	1
Control	HCIII	2	No	Yes	Yes		Yes			No	Yes	Option B+	No	Yes	Option B+		9	No	No	No	15-29	1
Control	HCIII	2	Yes	Yes	Yes	Yes	Yes	No	No	No	Yes	Option A	Yes	No	Option A	Option A	9	Yes	Yes	No	15-29	1
Control	HCIII	1	No	No	Yes					No		Option A	Yes	No			9	No	No	No	15-29	1
Control	HCIII	3	No	Yes	Yes		Yes			No	Yes	Option B+	No	Yes	Option B+	Option B+	9	No	No	No	15-29	1
Control	HCIII	5+	No	Yes	Yes		Yes			Yes	No	Option A	Yes	No	Option A	Option A	9	No	No	No	15-29	4
Control	HCIII	1	Yes	Yes	Yes	Yes	Yes			No	Yes	Option A	Yes	No	Option A	Option A	9	Yes	No	No	15-29	1
Control	HCIII	2	Yes	Yes	Yes	Yes	Yes	Yes	No	Yes	No	Option A	Yes	No	Option A	Option A	9	Yes	No	No	15-29	1
Control	HCIII	5+	No	Yes	Yes	Yes	Yes			No		Option A	Yes	No	Option A	Option A	9	Yes	No	No	30+	4
Control	HCIII	1	No	No	Yes					No	Yes	Option B+	No	Yes	Option B+	Option B+	9	Yes	Yes	Yes	15-29	1
Control	HCIII	5+	No	Yes	Yes	Yes	Yes			No		Option A	Yes	No	Option A		9	Yes	No	No	30+	4
Control	HCIII	5+	No	No	Yes							Option A	Yes	No			9	No	No	No	30+	4
Control	HCIII	5+	Yes	No	Yes					No	Yes	Option B+	No	Yes	Option B+		9	No	No	No	15-29	4
Control	HCIII	1	No	No	Yes					No	Yes	Option B+	No	Yes			9	No	No	No	15-29	1
Control	HCIII	2	Yes	Yes	Yes	Yes	Yes	No	No	No	Yes	Option A	Yes	No	Option A	Option A	9	Yes	No	No	15-29	1
Control	HCIII	4	No	Yes			Yes			No	Yes	Option A	Yes	No	Option A		9	No	No	No	15-29	4
Control	HCIII	3	No	Yes	Yes		Yes			No	Yes	Option B+	No	Yes	Option B+		9	No	No	No	15-29	1
Control	HCIII	2	No	Yes	Yes		Yes	Yes	No	No	Yes	Option A	Yes	No	Option A	Option A	9	Yes	Yes	No	15-29	1
Control	HCIII	2	No	No	Yes					No		Option A	Yes	No	Option A	Option A	9	Yes	Yes	No	15-29	1
Control	HCIII	1	Yes	Yes	Yes	Yes	Yes			No	Yes	Option A	Yes	No	Option A	Option A	9	Yes	No	No	15-29	1
Control	HCIII	5+	Yes	No	Yes					No	Yes	Option B+	No	Yes	Option B+	Option B+	9	Yes	No	No	15-29	4
Control	HCIII	2	Yes	Yes	Yes	Yes	Yes			No	Yes	Option A	Yes	No	Option A	Option A	9	Yes	Yes	No	15-29	1
Control	HCIII	5+	No	No	Yes							Option A	Yes	No	Option A	Option A	9	Yes	No	No	30+	4
Control	HCIII	5+	No	Yes	Yes		No	Yes	No	Yes	No	Option A	Yes	No	Option A	Option A	9	No	No	No	30+	4
Control	HCIII	3	Yes	Yes	Yes	Yes	Yes			No	Yes	Option A	Yes	No	Option A	Option A	9	Yes	Yes	No	15-29	1
Control	HCIII	5+	No	Yes	Yes		Yes					Option A	Yes	No	Option A		9	No	No	No	15-29	4
Control	HCIII	1	No	No	Yes					No		Option A	Yes	No	Option A	Option A	9	Yes	No	No	15-29	1
Control	HCIII	2	No	No	Yes					No		Option A	Yes	No			9	No	No	No	15-29	1
Control	HCIII	5+	No	Yes			Yes			No	Yes	Option A	Yes	No	Option A	Option A	9	Yes	Yes	No	15-29	4
Control	HCIII	2	Yes	Yes	Yes	Yes	Yes		No	No		Option A	Yes	No	Option A	Option A	9	Yes	Yes	No	15-29	1
Control	HCIII	3	No	Yes	Yes		Yes			No	Yes	Option B+	No	Yes	Option B+	Option B+	9	Yes	Yes	No	15-29	1
Control	HCIII	2	Yes	Yes	Yes	Yes	Yes	Yes	No	Yes	No	Option A	Yes	No	Option A	Option A	9	Yes	Yes	Yes	15-29	1
Control	HCIII	3	No	Yes	Yes		Yes	Yes	No	No	Yes	Option A	Yes	No	Option A		9	Yes	Yes	No	15-29	1
Control	HCIII	5+	No	Yes	Yes		No	Yes	No	Yes	No	Option A	Yes	No	Option A		9	No	No	No	30+	4
Control	HCIII	5+	No	Yes	Yes		Yes					Option A	Yes	No	Option A	Option A	9	No	No	No	15-29	4
Control	HCIII	2	No	Yes	Yes		Yes			Yes	No	Option A	Yes	No	Option A		9	No	No	No	15-29	1
Control	HCIII	2	Yes	Yes	Yes	Yes	Yes		No	No		Option A	Yes	No	Option A	Option A	9	Yes	Yes	No	15-29	1
Control	HCIII	3	No	No	Yes					No	Yes	Option A	Yes	No			9	No	No	No	15-29	1
Control	HCIV	4	Yes	Yes	Yes	Yes	Yes	Yes		Yes	No	Option B+	No	Yes	Option B+	Option B+	10	Yes	Yes	No	30+	4
Control	HCIV	4	No	Yes	Yes	Yes	No	Yes	Yes	Yes	No	Option A	Yes	No	Option B+	Option A	10	Yes	No	No	15-29	4
Control	HCIV	3	Yes	Yes	Yes	No	Yes	Yes		Yes	No	Option A	Yes	No	Option A	Option A	10	Yes	Yes	Yes	30+	1
Control	HCIV	4	Yes	Yes	Yes	Yes	Yes	Yes		Yes	No	Option B+	No	Yes	Option B+	Option B+	10	Yes	Yes	Yes	15-29	4
Control	HCIV	1	Yes	Yes	Yes	Yes	Yes	Yes		Yes	No	Option B+	No	Yes	Option B+	Option B+	10	Yes	No	No	15-29	1
Control	HCIV	2	No	Yes	Yes	Yes	Yes	Yes		Yes	No	Option B+	No	Yes	Option B+	Option B+	10	Yes	No	No	15-29	1
Control	HCIV	5+	Yes	Yes	Yes	Yes	Yes	Yes		Yes	No	Option B+	No	Yes	Option B+	Option B+	10	Yes	Yes	No	15-29	4
Control	HCIV	2	No	Yes	Yes	Yes	Yes	Yes				Option B+	No	Yes	Option B+	Option B+	10	Yes	No	No	15-29	1
Control	HCIV	2	Yes	Yes	Yes	Yes	Yes	Yes		Yes	No	Option A	Yes	No	Option A	Option A	10	Yes	No	No	30+	1
Control	HCIV	2	Yes	Yes	Yes	Yes	Yes	Yes		Yes	No	Option A	Yes	No	Option A	Option A	10	Yes	No	No	30+	1
Control	HCIV	5+	No	Yes	Yes	No	Yes	Yes		Yes	No	Option A	Yes	No	Option A	Option A	10	Yes	Yes	Yes	15-29	4
Control	HCIV	3	Yes	Yes	Yes	Yes	Yes	Yes		Yes	No	Option B+	No	Yes	Option B+	Option B+	10	Yes	No	No	15-29	1
Control	HCIV	5+	No	Yes	Yes	Yes	Yes	Yes		Yes	No	Option B+	No	Yes	Option B+	Option B+	10	Yes	No	No	30+	4
Control	HCIV	5+	Yes	Yes	Yes	Yes	Yes	Yes		Yes	No	Option B+	No	Yes	Option B+	Option B+	10	Yes	No	No	15-29	4
Control	HCIV	5+	Yes	Yes	Yes		No	Yes		Yes	No	Option A	Yes	No		Option B+	10	Yes	Yes	Yes	30+	4
Control	HCIV	2	Yes	No		Yes	Yes	Yes				Option A	Yes	No	Option A	Option A	10	Yes	No	No	15-29	1
Control	HCIV	5+	Yes	Yes	Yes	Yes	Yes	Yes		Yes	No	Option B+	No	Yes	Option B+	Option B+	10	Yes	No	No	30+	4
Control	HCIV	4	No	Yes	Yes	Yes	Yes	Yes		Yes	No	Option A	Yes	No			10	Yes	Yes	Yes	30+	4
Control	HCIV	3	No	No	Yes	Yes	Yes	Yes		Yes	No	Option A	Yes	No	Option A	Option A	10	Yes	No	No	15-29	1
Control	HCIV	5+	Yes	Yes	Yes	Yes	Yes	Yes		Yes	No	Option A	Yes	No	Option A	Option A	10	Yes	Yes	Yes	15-29	4
Control	HCIV	4	Yes	Yes	Yes	Yes	Yes	Yes		Yes	No	Option B+	No	Yes	Option B+	Option B+	10	Yes	Yes	No	30+	4
Control	HCIV	4	Yes	Yes	Yes	Yes	Yes	Yes		Yes	No	Option A	Yes	No	Option A	Option A	10	Yes	Yes	No	30+	4
Control	HCIV	4	No	Yes	Yes	Yes	Yes	Yes		Yes	No	Option B+	No	Yes	Option B+	Option B+	10	Yes	No	No	15-29	4
Control	HCIV	1	Yes	Yes	Yes	Yes	Yes	Yes		Yes	No	Option B+	No	Yes	Option B+	Option B+	10	Yes	Yes	No	15-29	1
Control	HCIV	2	No	Yes	Yes	Yes	Yes	Yes		Yes	No	Option A	Yes	No	Option A	Option A	10	Yes	No	No	15-29	1
Control	HCIV	5+	Yes	Yes	Yes	Yes	Yes	Yes		Yes	No	Option B+	No	Yes	Option B+	Option B+	10	Yes	No	No	30+	4
Control	HCIV	4	Yes	Yes	Yes	Yes	Yes	Yes		Yes	No	Option B+	No	Yes	Option B+	Option B+	10	Yes	No	No	30+	4
Control	HCIV	4	Yes	Yes	Yes	Yes	Yes	Yes		Yes	No	Option A	Yes	No	Option A	Option A	10	Yes	No	No	30+	4
Control	HCIV	5+	Yes	No	Yes	Yes	No	No		Yes	No	Option B+	No	Yes		Option B+	10	Yes	No	No	30+	4
Control	HCIV	5+	No	Yes	Yes	Yes	Yes	Yes		Yes	No	Option B+	No	Yes	Option B+	Option B+	10	Yes	No	No	30+	4
Control	HCIV	5+	No	Yes	Yes	Yes	No			No	Yes	Option B+	No	Yes	Option B+	Option B+	10	Yes	Yes	No	15-29	4
Control	HCIV	4	No	Yes	Yes	No	Yes	Yes		Yes	No	Option A	Yes	No	Option A	Option A	10	Yes	Yes	Yes	15-29	4
Control	HCIV	3	Yes	Yes	No	Yes	Yes	Yes		Yes	No	Option B+	No	Yes	Option B+	Option B+	10	Yes	No	No	30+	1
Control	HCIV	2	Yes	Yes	Yes	Yes	Yes	Yes		Yes	No	Option A	Yes	No	Option A	Option A	10	Yes	No	No	30+	1
Control	HCIV	2	Yes	Yes	Yes	Yes		Yes		Yes	No	Option B+	No	Yes	Option B+	Option B+	10	Yes	No	No	15-29	1
Control	HCIV	5+	Yes	Yes	Yes	Yes	Yes	Yes		Yes	No	Option B+	No	Yes	Option B+	Option B+	10	Yes	No	No	15-29	4
Control	HCIV	2	No	No	Yes	Yes	Yes	Yes		Yes	No	Option A	Yes	No	Option A	Option A	10	Yes	No	No	15-29	1
Control	HCIV	5+	No	Yes	Yes	Yes	Yes	Yes		Yes	No	Option B+	No	Yes	Option B+	Option B+	10	Yes	No	No	30+	4
Control	HCIV	3	Yes	Yes		Yes	No	Yes		Yes	No	Option B+	No	Yes	Option B+	Option B+	10	Yes	No	No	15-29	1
Control	HCIV	4	Yes	Yes	Yes	Yes	Yes	Yes		Yes	No	Option A	Yes	No	Option A	Option A	10	Yes	No	No	30+	4
Control	HCIV	1	No	Yes	Yes	Yes	Yes	Yes		Yes	No	Option B+	No	Yes	Option B+	Option B+	10	Yes	No	No	15-29	1
Control	HCIV	3	Yes	Yes	Yes	Yes	Yes	Yes		Yes	No	Option B+	No	Yes	Option B+	Option B+	10	Yes	No	No	30+	1
Control	HCIV	5+	No	Yes	Yes	Yes	No			No	Yes	Option A	Yes	No	Option A	Option A	10	Yes	No	No	15-29	4
Control	HCIV	5+	Yes	No	Yes	Yes	No	No		Yes	No	Option B+	No	Yes	Option B+	Option B+	10	Yes	Yes	No	30+	4
Control	HCIV	2	No	Yes		Yes	No	Yes		Yes	No	Option A	Yes	No	Option A	Option A	10	Yes	No	No	15-29	1
Control	HCIV	2	No	Yes		Yes	No	Yes		Yes	No	Option B+	No	Yes	Option B+	Option B+	10	Yes	Yes	No	15-29	1
Control	HCIV	5+	Yes	Yes	Yes	Yes	Yes	Yes		Yes	No	Option B+	No	Yes	Option B+	Option B+	10	Yes	No	No	15-29	4
Control	HCIV	2	Yes	Yes	Yes	Yes	Yes	Yes		Yes	No	Option B+	No	Yes	Option B+	Option B+	10	Yes	No	No	15-29	1
Control	HCIV	5+	Yes	Yes	Yes	Yes	Yes	Yes		Yes	No	Option A	Yes	No	Option A	Option A	10	Yes	Yes	Yes	30+	4
Control	HCIV	1	No	Yes	Yes		Yes					Option A	Yes	No	Option A		11	No	No	No	15-29	1
Control	HCIV	4	No	Yes	Yes		Yes			No	Yes	Option B+	No	Yes	Option B+		11	No	No	No	15-29	4
Control	HCIV	2	Yes	Yes	Yes		Yes			No	Yes	Option B+	No	Yes	Option B+		11	No	No	No	15-29	1
Control	HCIV	1	No	Yes	Yes		Yes			No	Yes	Option B+	No	Yes	Option B+		11	No	No	No	15-29	1
Control	HCIV	5+	Yes	Yes	Yes		Yes			No	Yes	Option B+	No	Yes	Option B+		11	No	No	No	30+	4
Control	HCIV	5+	Yes	Yes	Yes		Yes	Yes	No	No	Yes	Option B+	No	Yes	Option A		11	Yes	No	No	15-29	4
Control	HCIV	5+	Yes	Yes	Yes	Yes	Yes	Yes				Option A	Yes	No	Option B+	Option B+	11	No	No	No	30+	4
Control	HCIV	1	No	Yes	Yes		Yes	Yes	No	No	Yes	Option B+	No	Yes		Option B+	11	Yes	No	No	15-29	1
Control	HCIV	2	Yes	Yes	Yes		Yes			No	Yes	Option A	Yes	No	Option A		11	No	No	No	15-29	1
Control	HCIV	5+	Yes	Yes	Yes		Yes			No	Yes	Option B+	No	Yes	Option B+		11	No	No	No	15-29	4
Control	HCIV	5+	No	Yes	Yes		Yes			No	Yes	Option A	Yes	No	Option A		11	No	No	No	15-29	4
Control	HCIV	2	Yes	Yes	Yes		Yes			No	Yes	Option B+	No	Yes	Option B+	Option B+	11	Yes	Yes	No	15-29	1
Control	HCIV	4	No	Yes	Yes		Yes	Yes	Yes	Yes	No	Option B+	No	Yes	Option A	Option B+	11	Yes	Yes	Yes	15-29	4
Control	HCIV	2	No	Yes						No	Yes						11	No	No	No	15-29	1
Control	HCIV	2	No	Yes	Yes		Yes			No	Yes	Option B+	No	Yes	Option B+		11	Yes	No	No	15-29	1
Control	HCIV	2	No	Yes	Yes		Yes			No	Yes	Option A	Yes	No	Option A		11	No	No	No	15-29	1
Control	HCIV	2	Yes	Yes	Yes		Yes			No	Yes	Option B+	No	Yes	Option B+		11	No	No	No	15-29	1
Control	HCIV	2	Yes	Yes	Yes		Yes			No	Yes	Option B+	No	Yes	Option B+	Option B+	11	Yes	Yes	No	15-29	1
Control	HCIV	5+	Yes	Yes	Yes		Yes			No	Yes	Option B+	No	Yes	Option B+		11	No	No	No	30+	4
Control	HCIV	2	Yes	Yes	Yes		Yes			No	Yes	Option B+	No	Yes	Option B+	Option B+	11	Yes	Yes	No	15-29	1
Control	HCIV	1	Yes	Yes	Yes	Yes	Yes	Yes				Option A	Yes	No		Option A	11	Yes	Yes	Yes	15-29	1
Control	HCIV	2	No	Yes	Yes		Yes			No	Yes	Option A	Yes	No	Option A	Option A	11	Yes	Yes	No	15-29	1
Control	HCIV	1	No	Yes	Yes		Yes			No	Yes	Option B+	No	Yes	Option B+		11	No	No	No	15-29	1
Control	HCIV	3	No	Yes	Yes		Yes			No	Yes	Option B+	No	Yes	Option B+	Option B+	11	Yes	Yes	No	15-29	1
Control	HCIV	1	No	Yes	Yes		Yes	Yes	No	No	Yes	Option B+	No	Yes	Option B+	Option B+	11	Yes	Yes	No	15-29	1
Control	HCIV	3	No	Yes	Yes		Yes			No	Yes	Option A	Yes	No	Option A	Option A	11	Yes	Yes	No	30+	1
Control	HCIV	2	No	Yes	Yes		Yes			No	Yes	Option B+	No	Yes	Option B+	Option B+	11	Yes	Yes	No	15-29	1
Control	HCIV	1	Yes	Yes	Yes		Yes		No	No	Yes				Option A		11	Yes	Yes	No	30+	1
Control	HCIV	1	Yes	Yes	Yes		Yes	Yes	Yes	No	Yes	Option A	Yes	No	Option A		11	Yes	Yes	Yes	15-29	1
Control	HCIV	1	No	Yes	Yes		Yes			No	Yes	Option B+	No	Yes	Option B+		11	No	No	No	15-29	1
Control	HCIV	4	No	Yes	Yes		Yes			No	Yes	Option A	Yes	No	Option A	Option A	11	Yes	Yes	No	15-29	4
Control	HCIV	1	No	Yes	Yes		No			No	Yes	Option B+	No	Yes			11	No	No	No	15-29	1
Control	HCIV	3	No	Yes	Yes		Yes			No	Yes	Option A	Yes	No	Option A		11	No	No	No	30+	1
Control	HCIV	5+	Yes	Yes	Yes		Yes			No	Yes	Option B+	No	Yes	Option B+	Option B+	11	Yes	Yes	No	30+	4
Control	HCIV	2	Yes	Yes	Yes	No		No		No	Yes	Option B+	No	Yes	Option A		11	No	No	No	15-29	1
Control	HCIV	5+	Yes	Yes	Yes		Yes			No	Yes	Option B+	No	Yes	Option A		11	No	No	No	30+	4
Control	HCIV	4	Yes	Yes	Yes	Yes	Yes	Yes		No	Yes	Option A	Yes	No	Option B+		11	Yes	No	No	15-29	4
Control	HCIV	5+	No	Yes	Yes		Yes			No	Yes	Option B+	No	Yes	Option B+		11	No	No	No	15-29	4
Control	HCIV	2	Yes	Yes	Yes		Yes			No	Yes	Option B+	No	Yes	Option B+		11	No	No	No	15-29	1
Control	HCIV	5+	Yes	Yes	Yes		Yes			No	Yes	Option B+	No	Yes	Option B+	Option B+	11	Yes	Yes	No	30+	4
Control	HCIV	1	No	Yes	Yes		Yes			No	Yes	Option A	Yes	No	Option A	Option A	11	Yes	Yes	No	15-29	1
Control	HCIV	3	No	Yes	Yes		Yes			No	Yes	Option B+	No	Yes	Option B+		11	Yes	No	No	15-29	1
Control	HCIV	5+	No	Yes	Yes		Yes	Yes		No	Yes	Option B+	No	Yes			11	Yes	No	No	15-29	4
Control	HCIV	3	Yes	Yes		Yes	Yes	Yes		No		Option A	Yes	No	Option B+	Option B+	11	Yes	No	No	30+	1
Control	HCIV	1	No	Yes	Yes		Yes			No	Yes	Option B+	No	Yes	Option B+		11	No	No	No	15-29	1
Control	HCIV	5+	Yes	Yes	Yes		Yes			No	Yes	Option B+	No	Yes	Option B+		11	No	No	No	30+	4
Control	HCIV	2	Yes	Yes	Yes	No		No		No	Yes	Option B+	No	Yes	Option B+	Option B+	11	Yes	Yes	No	15-29	1
Control	HCIV	2	No	Yes	Yes		Yes			No	Yes	Option B+	No	Yes	Option B+		11	No	No	No	15-29	1
Intervention	HCIII	5+	No	Yes		Yes	Yes					Option A	Yes	No	Option A	Option A	12	Yes	Yes	Yes	30+	4
Intervention	HCIII	3	Yes	No	Yes	Yes	Yes					Option A	Yes	No	Option A	Option A	12	Yes	No	No	15-29	1
Intervention	HCIII	5+	No	Yes	Yes	Yes	Yes					Option A	Yes	No	Option A	Option A	12	Yes	Yes	Yes	30+	4
Intervention	HCIII	5+	Yes	Yes	Yes	Yes	Yes	Yes		Yes	No	Option A	Yes	No			12	Yes	Yes	No	30+	4
Intervention	HCIII	1	No	Yes		Yes	Yes					Option A	Yes	No	Option A	Option A	12	Yes	No	No	15-29	1
Intervention	HCIII	4		Yes	Yes	Yes	Yes	Yes				Option B+	No	Yes	Option B+	Option B+	12	Yes	No	No	15-29	4
Intervention	HCIII	3	No	Yes		Yes	Yes		No			Option A	Yes	No	Option A	Option A	12	Yes	No	No	15-29	1
Intervention	HCIII	5+	No	Yes	Yes	Yes	Yes	Yes		Yes	No	Option A	Yes	No	Option A	Option A	12	Yes	Yes	Yes	15-29	4
Intervention	HCIII	4	No	Yes	Yes	Yes	Yes					Option B+	No	Yes	Option B+		12	Yes	No	No	15-29	4
Intervention	HCIII	5+		Yes		Yes	Yes	Yes	Yes	Yes	No	Option A	Yes	No	Option A	Option A	12	Yes	Yes	Yes	15-29	4
Intervention	HCIII	5+	Yes	Yes	Yes	Yes	Yes	Yes	No	Yes	No	Option A	Yes	No	Option A	Option A	12	Yes	No	No	30+	4
Intervention	HCIII	3	No	Yes	Yes	Yes		Yes		Yes	No	Option A	Yes	No		Option B+	12	Yes	Yes	No	15-29	1
Intervention	HCIII	2	No	Yes	Yes	Yes	Yes	Yes		No	Yes	Option B+	No	Yes	Option B+	Option B+	12	No	No	No	15-29	1
Intervention	HCIII	5+	No	Yes		Yes	No		Yes			Option A	Yes	No	Option A		12	Yes	Yes	No	30+	4
Intervention	HCIII	5+	No	Yes		Yes	Yes	Yes		No	Yes	Option A	Yes	No	Option A	Option A	12	Yes	No	No	30+	4
Intervention	HCIII	5+		Yes	Yes	Yes	Yes	Yes		Yes	No	Option B+	No	Yes	Option B+	Option B+	12	No	No	No	30+	4
Intervention	HCIV	5+	No	Yes	Yes	Yes	Yes	Yes		Yes	No	Option A	Yes	No	Option A	Option A	13	Yes	No	No	15-29	4
Intervention	HCIV	1	Yes	Yes	Yes	Yes	Yes	Yes		Yes	No	Option B+	No	Yes	Option B+	Option B+	13	Yes	Yes	No	15-29	1
Intervention	HCIV	5+	Yes	Yes	Yes	Yes	Yes	Yes		Yes	No	Option A	Yes	No	Option A	Option A	13	Yes	Yes	Yes	30+	4
Intervention	HCIV	1	No	Yes	Yes	Yes	Yes	Yes		No	Yes	Option B+	No	Yes	Option B+	Option B+	13	Yes	No	No	15-29	1
Intervention	HCIV	5+	Yes	Yes	Yes	Yes	Yes					Option A	Yes	No	Option A	Option A	13	Yes	Yes	Yes	30+	4
Intervention	HCIV	5+	Yes	Yes	Yes	Yes	Yes					Option A	Yes	No	Option A		13	Yes	Yes	Yes	30+	4
Intervention	HCIV	3	Yes	Yes	Yes	Yes	Yes	Yes		Yes	No	Option A	Yes	No	Option A	Option A	13	Yes	Yes	No	15-29	1
Intervention	HCIV	5+	No	Yes	Yes	Yes	No	Yes		No	Yes	Option A	Yes	No		Option A	13	Yes	Yes	No	30+	4
Intervention	HCIV	4	Yes	Yes	Yes	Yes	Yes	Yes		Yes	No	Option A	Yes	No	Option A	Option A	13	Yes	Yes	No	30+	4
Intervention	HCIV	4	Yes	Yes	Yes		No	Yes		Yes	No	Option A	Yes	No	Option A	Option A	13	Yes	Yes	Yes	30+	4
Intervention	HCIV	5+	Yes	Yes	Yes	Yes	Yes	Yes	No	Yes	No	Option A	Yes	No	Option A	Option A	13	Yes	Yes	Yes	15-29	4
Intervention	HCIV	4	Yes	Yes	Yes	Yes	Yes	Yes		Yes	No	Option A	Yes	No	Option A	Option A	13	Yes	Yes	Yes	15-29	4
Intervention	HCIV	1	Yes	Yes	Yes	Yes	Yes	Yes		No	Yes	Option B+	No	Yes	Option B+	Option B+	13	Yes	No	No	15-29	1
Intervention	HCIV	5+	Yes	Yes	Yes	Yes	Yes	Yes		Yes	No	Option A	Yes	No	Option A	Option A	13	Yes	Yes	Yes	30+	4
Intervention	HCIV	4	No	Yes	Yes	Yes	Yes	Yes		Yes	No	Option A	Yes	No	Option A	Option A	13	Yes	Yes	Yes	15-29	4
Intervention	HCIV	2	Yes	Yes		Yes	Yes	Yes		Yes	No	Option A	Yes	No	Option A	Option A	13	Yes	Yes	No	15-29	1
Intervention	HCIV	3	Yes	No	Yes	Yes	No	Yes	No	No	Yes	Option B+	No	Yes			13	Yes	Yes	Yes	15-29	1
Intervention	HCIV		Yes	Yes	Yes	Yes	Yes	Yes	No	Yes	No	Option B+	No	Yes	Option B+	Option B+	13	Yes	Yes	Yes
Intervention	HCIV	5+	Yes	Yes	Yes	Yes	Yes	Yes	No	Yes	No	Option A	Yes	No	Option A	Option A	13	Yes	Yes	Yes	30+	4
Intervention	HCIV	5+	Yes	Yes	Yes	Yes	Yes	Yes	No	Yes	No	Option A	Yes	No	Option A	Option A	13	Yes	Yes	Yes	30+	4
Intervention	HCIV	4	Yes	Yes	Yes	No	No	Yes		No	Yes	Option A	Yes	No	Option A	Option A	13	Yes	Yes	Yes	15-29	4
Intervention	HCIV	4	No	Yes	Yes	Yes	Yes	Yes		Yes	No	Option A	Yes	No	Option A	Option A	13	Yes	No	No	30+	4
Intervention	HCIV	3	No	Yes	Yes	Yes	Yes					Option B+	No	Yes	Option B+	Option B+	13	Yes	No	No	15-29	1
Intervention	HCIV	5+	No	Yes	Yes	Yes		Yes		Yes	No	Option A	Yes	No	Option A	Option A	13	Yes	Yes	Yes	15-29	4
Intervention	HCIV	4	Yes	Yes	Yes	No	No	Yes		No	Yes	Option A	Yes	No	Option A	Option A	13	Yes	Yes	No	15-29	4
Intervention	HCIV	2	No	Yes	Yes	Yes	Yes	Yes		No	Yes	Option A	Yes	No	Option A	Option A	13	Yes	No	No	15-29	1
Intervention	HCIV	5+	Yes	Yes	Yes	Yes	Yes	Yes		No	Yes	Option A	Yes	No	Option A	Option B+	13	Yes	Yes	Yes	15-29	4
Intervention	HCIV	2	No	Yes	Yes	Yes	Yes	Yes		Yes	No	Option A	Yes	No	Option A		13	Yes	Yes	No	15-29	1
Intervention	HCIV	4	Yes	Yes	Yes	Yes	Yes	Yes		No	Yes	Option B+	No	Yes	Option B+	Option B+	13	Yes	No	No	15-29	4
Intervention	HCIV	5+	Yes	Yes	Yes	Yes	Yes	Yes		Yes	No	Option A	Yes	No	Option A	Option A	13	Yes	Yes	Yes	30+	4
Intervention	HCIV	1	Yes	Yes	Yes	Yes	Yes	Yes	No	Yes	No	Option A	Yes	No	Option A	Option A	13	Yes	Yes	Yes	15-29	1
Intervention	HCIV	1	No	Yes	Yes	No	Yes	Yes	No	Yes	No	Option A	Yes	No	Option B+	Option B+	13	Yes	Yes	Yes	15-29	1
Intervention	HCIV	2	Yes	Yes	Yes	Yes	No	Yes		Yes	No	Option A	Yes	No		Option B+	13	Yes	No	No	15-29	1
Intervention	HCIV	5+	No	Yes	Yes	Yes	Yes	Yes	No	Yes	No	Option B+	No	Yes	Option B+	Option B+	13	Yes	Yes	Yes	15-29	4
Intervention	HCIV	2	Yes	Yes	Yes	Yes		Yes		Yes	No	Option A	Yes	No	Option A	Option A	13	Yes	Yes	No	15-29	1
Intervention	HCIV	5+	No	Yes	Yes	Yes	Yes	Yes		Yes	No	Option A	Yes	No	Option A	Option A	13	Yes	Yes	Yes	30+	4
Intervention	HCIV	1	No	Yes	Yes	Yes	Yes	Yes	No	Yes	No	Option B+	No	Yes	Option B+	Option B+	13	Yes	Yes	Yes	15-29	1
Intervention	HCIV	2	No	Yes	Yes	Yes	Yes	Yes		Yes	No	Option A	Yes	No	Option B+	Option B+	13	Yes	No	No	15-29	1
Intervention	HCIV	5+	No	Yes	Yes	Yes	Yes	Yes				Option A	Yes	No	Option A	Option A	13	Yes	No	No	15-29	4
Intervention	HCIV	5+	Yes	Yes	Yes	Yes	Yes	Yes	No	Yes	No	Option A	Yes	No	Option B+	Option B+	13	Yes	Yes	Yes	30+	4
Intervention	HCIV	1	Yes	No	Yes	Yes	No	Yes	Yes	Yes	No	Option A	Yes	No			13	Yes	Yes	Yes	15-29	1
Intervention	HCIV	5+	Yes	Yes	Yes	Yes	Yes	Yes	No	Yes	No	Option A	Yes	No	Option A	Option A	13	Yes	Yes	Yes	15-29	4
Intervention	HCIV	3	Yes	Yes	Yes	No	No	Yes	Yes	Yes	No	Option A	Yes	No			13	Yes	Yes	Yes	15-29	1
Intervention	HCIV	1	Yes	Yes	Yes	Yes	Yes	Yes	No	Yes	No	Option B+	No	Yes	Option B+	Option B+	13	Yes	Yes	Yes	30+	1
Intervention	HCIV	1	Yes	Yes	Yes	Yes	No					Option A	Yes	No			13	Yes	Yes	Yes	15-29	1
Intervention	HCIV	5+	Yes	Yes	Yes	Yes	No	Yes		Yes	No	Option A	Yes	No	Option A	Option A	13	Yes	No	No	30+	4
Intervention	HCIV	1	Yes	Yes	Yes	Yes	No	Yes		No	Yes	Option A	Yes	No	Option B+	Option B+	13	Yes	Yes	Yes	15-29	1
Intervention	HCIV	1	No	Yes	Yes	Yes	Yes					Option A	Yes	No	Option A	Option A	13	Yes	Yes	Yes	15-29	1
Intervention	HCIV	4	No	Yes	Yes	Yes	Yes					Option A	Yes	No	Option A	Option A	13	Yes	Yes	Yes	15-29	4
Intervention	HCIV	5+	Yes	Yes	Yes	Yes	Yes	Yes	No	Yes	No	Option B+	No	Yes	Option B+	Option B+	13	Yes	Yes	Yes	30+	4
Intervention	HCIV	5+	Yes	Yes	Yes	Yes	Yes	Yes		Yes	No	Option A	Yes	No	Option A	Option A	13	Yes	Yes	Yes	15-29	4
Intervention	HCIV		No	Yes	Yes	Yes	Yes	Yes	No	No	Yes	Option A	Yes	No	Option A	Option A	13	Yes	Yes	Yes
Intervention	HCIV	5+	Yes	Yes	Yes	Yes	Yes	Yes	No	Yes	No	Option B+	No	Yes	Option B+	Option B+	13	Yes	Yes	Yes	30+	4
Intervention	HCIV	5+	Yes	Yes	Yes	Yes	Yes	Yes	No	Yes	No	Option B+	No	Yes	Option B+	Option B+	13	Yes	Yes	Yes	30+	4
Intervention	HCIII	2	No	Yes	Yes		No	Yes	Yes	No	Yes	Option B+	No	Yes	Option A	Option A	14	Yes	Yes	Yes	15-29	1
Intervention	HCIII	1	No	Yes	Yes	Yes	Yes	Yes	No	Yes	No	Option B+	No	Yes	Option B+	Option B+	14	Yes	No	No	15-29	1
Intervention	HCIII	4	No	Yes	Yes	Yes	Yes	Yes	Yes			Option A	Yes	No	Option A	Option A	14	Yes	Yes	Yes	15-29	4
Intervention	HCIII	2	Yes	Yes	Yes	Yes	Yes	Yes	Yes	Yes	No	Option B+	No	Yes	Option B+	Option B+	14	Yes	Yes	No	15-29	1
Intervention	HCIII	3	Yes	No	Yes	Yes	Yes	Yes	No	No		Option B+	No	Yes	Option B+	Option B+	14	Yes	Yes	Yes	30+	1
Intervention	HCIII	5+	Yes	Yes	Yes	Yes	Yes	Yes	Yes	Yes	No	Option B+	No	Yes		Option B+	14	Yes	Yes	No	30+	4
Intervention	HCIII	1	No	Yes	Yes	Yes	Yes	Yes	No	Yes	No	Option B+	No	Yes	Option B+	Option B+	14	Yes	No	No	15-29	1
Control	HCIII	5+	Yes	Yes	Yes	Yes	Yes	Yes	No	Yes	No	Option B+	No	Yes	Option B+	Option B+	15	Yes	Yes	Yes	30+	4
Control	HCIII	1	Yes	Yes	Yes	Yes	Yes	Yes				Option B+	No	Yes	Option B+	Option B+	15	Yes	No	No	15-29	1
Control	HCIII	1	No	Yes	Yes	No	Yes	No	No			Option A	Yes	No		Option A	15	Yes	Yes	Yes	15-29	1
Control	HCIII	2	No	No	Yes	Yes	Yes	Yes	No	Yes	No				Option A	Option A	15	Yes	Yes	Yes	15-29	1
Control	HCIII	1	Yes	Yes	Yes	Yes	No	Yes	No	Yes	No	Option B+	No	Yes	Option B+	Option B+	15	Yes	No	No	15-29	1
Control	HCIII	5+	Yes	Yes	Yes	Yes	Yes	Yes	No	Yes	No	Option A	Yes	No	Option A	Option A	15	Yes	Yes	Yes	30+	4
Control	HCIII	5+	No	No	Yes	Yes	No	Yes	No	Yes	No	Option B+	No	Yes	Option B+	Option B+	15	Yes	No	No	15-29	4
Control	HCIII	2	No	No	Yes	Yes	No	Yes	No	Yes	No	Option B+	No	Yes	Option B+	Option B+	15	Yes	No	No	15-29	1
Control	HCIII	1	Yes	Yes	Yes	Yes	Yes		Yes	No	Yes	Option A	Yes	No	Option A	Option A	15	Yes	No	No	15-29	1
Control	HCIII	3	Yes	Yes	Yes	Yes	Yes	Yes	No	Yes	No	Option B+	No	Yes	Option B+	Option B+	15	Yes	Yes	Yes	15-29	1
Control	HCIII	4	No	Yes	Yes	Yes	No	Yes	No	No	Yes	Option A	Yes	No	Option A	Option A	15	Yes	Yes	Yes	30+	4
Control	HCIII	5+	Yes	No	Yes	Yes	No	No	No			Option A	Yes	No			15	Yes	Yes	Yes	30+	4
Control	HCIII	2		Yes		No	Yes	No	No	No							15	Yes	Yes	Yes	15-29	1
Control	HCIII	2	Yes	Yes	Yes	Yes	No	Yes	No	Yes	No	Option B+	No	Yes	Option B+	Option B+	15	Yes	Yes	Yes	15-29	1
Control	HCIII	3	Yes	Yes	Yes	Yes	Yes	Yes	No	Yes	No	Option A	Yes	No	Option A	Option A	15	Yes	Yes	Yes	15-29	1
Control	HCIII	5+	Yes	Yes	Yes	No	Yes	Yes	No	Yes	No	Option A	Yes	No	Option A	Option A	15	Yes	Yes	Yes	30+	4
Control	HCIII	5+	Yes	Yes	Yes	Yes	Yes	Yes	No	Yes	No	Option A	Yes	No	Option A	Option A	15	Yes	Yes	Yes	30+	4
Control	HCIII	4	Yes	Yes	Yes	Yes	Yes	Yes	No	Yes	No	Option B+	No	Yes	Option B+	Option B+	15	Yes	Yes	No	15-29	4
Control	HCIII	2	No	No	Yes	Yes	Yes	Yes	No	Yes	No						15	Yes	Yes	Yes	15-29	1
Control	HCIII	2	Yes	Yes	Yes	Yes	No	Yes	No	Yes	No	Option A	Yes	No	Option A	Option A	15	Yes	Yes	Yes	15-29	1
Control	HCIII	5+	Yes	No	Yes	No	No	Yes	No	Yes	No	Option A	Yes	No	Option A	Option A	15	Yes	Yes	Yes	30+	4
Control	HCIII	4	Yes	Yes	Yes	Yes	Yes	Yes		No	Yes	Option A	Yes	No	Option A	Option A	15	No	No	No	15-29	4
Control	HCIII	2	Yes		Yes			Yes		No	Yes	Option B+	No	Yes	Option B+	Option B+	15	Yes	Yes	Yes	30+	1
Control	HCIII	5+	Yes	Yes	Yes	Yes	Yes	Yes	No	Yes	No	Option A	Yes	No	Option A	Option A	15	Yes	Yes	Yes	30+	4
Control	HCIII	2	No	No	Yes	Yes	No	Yes	No	Yes	No	Option B+	No	Yes	Option B+	Option B+	15	Yes	No	No	15-29	1
Control	HCIII	2	No	No	Yes	Yes	No	Yes	No	Yes	No	Option B+	No	Yes	Option B+	Option B+	15	Yes	Yes	Yes	15-29	1
Control	HCIII	2	Yes		Yes			Yes		No	Yes	Option B+	No	Yes			15	No	No	No	30+	1
Control	HCIII	4	No	Yes	Yes	Yes	No	Yes	No	No	Yes	Option A	Yes	No	Option A	Option A	15	Yes	No	No	30+	4
Control	HCIII	2	No	No	Yes	Yes	No	Yes	No	Yes	No	Option A	Yes	No	Option A	Option A	15	Yes	No	No	15-29	1
Control	HCIII	2	Yes	Yes	Yes	Yes	Yes	Yes	No	Yes	No	Option A	Yes	No	Option A	Option A	15	Yes	Yes	No	15-29	1
Control	HCIII	5+	Yes	Yes	Yes	Yes	Yes	Yes	No	Yes	No	Option A	Yes	No	Option A	Option A	15	Yes	Yes	Yes	30+	4
Intervention	HCIV	5+	No	Yes	Yes	Yes	Yes	Yes	No	Yes	No	Option A	Yes	No	Option A		16	Yes	Yes	Yes	15-29	4
Intervention	HCIII	3	Yes	Yes	Yes	Yes	Yes	Yes		Yes	No	Option B+	No	Yes	Option B+	Option B+	16	Yes	Yes	No	15-29	1
Intervention	HCIII	5+	Yes	Yes	Yes	Yes	Yes	Yes		Yes	No	Option B+	No	Yes	Option B+	Option B+	16	Yes	Yes	Yes	30+	4
Intervention	HCIII	5+	No	Yes	Yes	Yes	Yes	Yes		No	Yes	Option B+	No	Yes	Option B+	Option B+	16	Yes	No	No	30+	4
Intervention	HCIV	1	No	Yes	Yes	No	Yes	Yes	No	Yes	No	Option A	Yes	No	Option A	Option A	16	Yes	Yes	Yes	30+	1
Intervention	HCIV	2	No	Yes	Yes	Yes	Yes	Yes	No	Yes	No	Option A	Yes	No	Option A	Option A	16	Yes	Yes	Yes	15-29	1
Intervention	HCIII	3	Yes	Yes	Yes	Yes	Yes	Yes		Yes	No	Option A	Yes	No	Option A	Option A	16	Yes	Yes	Yes	15-29	1
Intervention	HCIV	5+	Yes	Yes	Yes	Yes	Yes	Yes	No	Yes	No	Option A	Yes	No	Option A	Option A	16	Yes	Yes	Yes	15-29	4
Intervention	HCIII	4	Yes	Yes	Yes	Yes	Yes	Yes		Yes	No	Option B+	No	Yes	Option B+	Option B+	16	Yes	Yes	No	30+	4
Intervention	HCIV	2	Yes	Yes	Yes	Yes	Yes	Yes	No	Yes	No	Option A	Yes	No	Option A	Option A	16	Yes	Yes	Yes	30+	1
Intervention	HCIII	4	Yes	Yes	Yes	Yes	Yes	Yes				Option A	Yes	No	Option A	Option B+	16	Yes	Yes	No	15-29	4
Intervention	HCIV	5+	Yes	Yes	Yes	Yes	Yes	Yes	No	Yes	No	Option A	Yes	No	Option A	Option A	16	Yes	Yes	Yes		4
Intervention	HCIV	4	No	Yes	Yes	Yes	Yes	Yes	Yes	Yes	No	Option A	Yes	No	Option A	Option A	16	Yes	Yes	Yes	15-29	4
Intervention	HCIV	2	Yes	Yes	Yes	Yes	Yes	Yes	No	Yes	No	Option A	Yes	No	Option A	Option A	16	Yes	Yes	Yes	15-29	1
Intervention	HCIV	3	No	Yes	Yes	Yes	Yes	Yes				Option A	Yes	No	Option A	Option A	16	Yes	Yes	Yes	15-29	1
Intervention	HCIV	5+	No	Yes	Yes	Yes	Yes	Yes	No	Yes	No	Option A	Yes	No	Option A	Option A	16	Yes	Yes	Yes	30+	4
Intervention	HCIV	5+	No	Yes	Yes	Yes	Yes	Yes	No	Yes	No	Option A	Yes	No	Option A	Option A	16	Yes	Yes	Yes	15-29	4
Intervention	HCIII	5+	Yes	Yes	Yes	No	No	Yes				Option B+	No	Yes	Option B+	Option B+	16	Yes	No	No	15-29	4
Intervention	HCIV	2	Yes	Yes	Yes	Yes	Yes	Yes	No	Yes	No	Option A	Yes	No	Option A	Option A	16	Yes	Yes	Yes	15-29	1
Intervention	HCIII	5+	Yes	Yes	Yes	Yes	No	Yes		Yes	No	Option B+	No	Yes	Option B+	Option B+	16	Yes	No	No	30+	4
Intervention	HCIV	2	Yes	Yes	Yes	Yes	Yes	Yes	No	Yes	No	Option A	Yes	No	Option A	Option A	16	Yes	Yes	Yes	15-29	1
Intervention	HCIV	1	Yes	Yes	No	Yes	Yes	Yes	No	Yes	No	Option A	Yes	No		Option A	16	Yes	Yes	Yes	15-29	1
Intervention	HCIV	4	No	Yes	Yes	Yes	Yes	Yes	No	Yes	No	Option A	Yes	No	Option A	Option A	16	Yes	Yes	Yes	30+	4
Intervention	HCIII	2	Yes	Yes	Yes	Yes	No	Yes		Yes	No	Option A	Yes	No	Option A	Option B+	16	Yes	Yes	Yes	15-29	1
Intervention	HCIV	5+	No	Yes	Yes	Yes	Yes	Yes	No	Yes	No	Option A	Yes	No	Option A	Option A	16	Yes	Yes	Yes	30+	4
Intervention	HCIV	4	Yes	Yes	Yes	Yes	Yes	Yes		Yes	No	Option A	Yes	No	Option A	Option A	16	Yes	Yes	Yes	30+	4
Intervention	HCIV	1	No	Yes	Yes	Yes	No	Yes	No	Yes	No	Option A	Yes	No	Option A	Option A	16	Yes	Yes	Yes	15-29	1
Intervention	HCIV	1	Yes	Yes	Yes	Yes	Yes	Yes	No	Yes	No	Option A	Yes	No	Option A	Option A	16	Yes	Yes	Yes	15-29	1
Intervention	HCIV	3	Yes	Yes	Yes	Yes	Yes	Yes		Yes	No	Option A	Yes	No	Option A	Option A	16	Yes	Yes	Yes	15-29	1
Control	HCIII	2	Yes	Yes	No		Yes	Yes		Yes	No	Option A	Yes	No	Option A		17	Yes	Yes	No	15-29	1
Control	HCIII	5+	Yes	Yes	Yes	Yes	Yes	Yes		Yes	No	Option B+	No	Yes	Option B+	Option B+	17	Yes	No	No	15-29	4
Control	HCIII	1	Yes	Yes	No	Yes	Yes	Yes				Option A	Yes	No	Option A	Option A	17	No	No	No	15-29	1
Control	HCIII	4	Yes	No	Yes		Yes	Yes		No	Yes	Option B+	No	Yes	Option B+	Option B+	17	No	No	No	30+	4
Control	HCIII	1	Yes	Yes	Yes	Yes	Yes	Yes		Yes	No	Option A	Yes	No	Option A	Option A	17	Yes	No	No	15-29	1
Control	HCIII	3	No	No	Yes			No		No	Yes	Option A	Yes	No			17	No	No	No	30+	1
Control	HCIII	1	No	No	Yes					No	Yes	Option A	Yes	No			17	No	No	No	15-29	1
Control	HCIII	5+	No		Yes			Yes		No	Yes						17	No	No	No	30+	4
Control	HCIII	5+	Yes	No	Yes					No	Yes	Option A	Yes	No			17	No	No	No	15-29	4
Control	HCIII	3	No	No	Yes							Option B+	No	Yes			17	No	No	No	15-29	1
Control	HCIII	5+	No	No	Yes	Yes	Yes	Yes		No	Yes	Option A	Yes	No		Option B+	17	Yes	No	No	30+	4
Control	HCIII	5+	No	No	Yes			Yes				Option B+	No	Yes	Option B+	Option B+	17	Yes	No	No	15-29	4
Control	HCIII	5+	No	No	Yes					No	Yes	Option A	Yes	No			17	No	No	No	30+	4
Control	HCIII	2	No	No	Yes			No		No	Yes	Option B+	No	Yes	Option B+	Option B+	17	No	No	No	30+	1
Control	HCIII	4	Yes	Yes	Yes	Yes	Yes	Yes		Yes	No						17	Yes	No	No	15-29	4
Control	HCIII	5+	Yes	No	Yes		Yes	Yes		No	Yes	Option A	Yes	No		Option A	17	No	No	No	30+	4
Control	HCIII	5+	No	Yes	Yes	Yes	Yes	Yes		Yes	No	Option B+	No	Yes	Option B+	Option B+	17	Yes	No	No	30+	4
Control	HCIII	1	No	No	No			No		No	Yes						17	No	No	No	15-29	1
Control	HCIII	4	Yes	Yes	Yes	Yes	Yes	Yes		Yes	No	Option A	Yes	No	Option A	Option A	17	Yes	Yes	Yes	15-29	4
Control	HCIII	5+	No	No	Yes					No	Yes	Option A	Yes	No	Option A	Option A	17	No	No	No	30+	4
Control	HCIII	5+	No	No	No					No	Yes	Option A	Yes	No			17	No	No	No	15-29	4
Control	HCIII	4	No	No	No		No	Yes		Yes	No	Option A	Yes	No			17	Yes	No	No	15-29	4
Control	HCIII	3	No		Yes			Yes		No	Yes						17	No	No	No	30+	1
Control	HCIII	3	Yes	Yes	No	Yes	Yes	Yes				Option A	Yes	No	Option A	Option A	17	Yes	No	No	15-29	1
Control	HCIII	1	No							No	Yes	Option A	Yes	No			17	No	No	No	15-29	1
Control	HCIII	2	No	No	Yes			Yes				Option A	Yes	No			17	Yes	Yes	No	15-29	1
Control	HCIII	3	No	Yes	No	Yes	Yes	Yes		Yes	No	Option A	Yes	No	Option A	Option A	17	No	No	No	15-29	1
Control	HCIII	3	Yes	Yes	Yes	Yes	Yes	Yes		Yes	No	Option A	Yes	No	Option A	Option A	17	Yes	No	No	15-29	1
Intervention	HCII	5+	No	Yes	Yes	Yes	No	Yes	No	Yes	No	Option A	Yes	No	Option B+	Option B+	18	Yes	Yes	Yes	30+	4
Intervention	HCIII	5+	No	Yes	Yes	Yes	Yes	Yes		Yes	No	Option B+	No	Yes	Option B+	Option A	18	Yes	Yes	Yes	15-29	4
Intervention	HCIII	4	Yes		Yes	Yes	Yes					Option A	Yes	No	Option A	Option A	18	Yes	Yes	Yes	30+	4
Intervention	HCIII	3	No	Yes	Yes	Yes	Yes	Yes		Yes	No	Option A	Yes	No	Option A	Option A	18	Yes	Yes	Yes	30+	1
Intervention	HCIII	3	No	Yes	Yes	Yes	Yes	Yes		Yes	No	Option B+	No	Yes	Option B+	Option B+	18	Yes	No	No	15-29	1
Intervention	HCII	1	Yes	Yes	Yes	Yes	No	Yes	No	Yes	No	Option B+	No	Yes	Option B+	Option B+	18	Yes	Yes	Yes	15-29	1
Intervention	HCII	2	No	Yes	Yes	Yes	No	Yes	No	Yes	No	Option A	Yes	No	Option A	Option B+	18	Yes	Yes	Yes	15-29	1
Intervention	HCII	4	No	No	Yes	Yes	Yes	Yes	No	Yes	No	Option A	Yes	No	Option A	Option A	18	Yes	Yes	Yes	30+	4
Intervention	HCIII	2	No	Yes	Yes	Yes	Yes	Yes		Yes	No	Option A	Yes	No	Option A	Option A	18	Yes	Yes	Yes	15-29	1
Intervention	HCIII	5+	Yes	Yes	Yes	Yes		Yes		Yes	No				Option A	Option A	18	Yes	Yes	Yes	30+	4
Intervention	HCIII	5+	Yes		Yes	Yes	Yes					Option A	Yes	No	Option A	Option A	18	Yes	Yes	Yes	30+	4
Intervention	HCIII	4	Yes	Yes	Yes	Yes	Yes	Yes		Yes	No	Option A	Yes	No	Option A	Option A	18	Yes	Yes	Yes	30+	4
Intervention	HCIII	2	No	Yes	Yes	Yes	Yes	Yes		Yes	No	Option A	Yes	No	Option A	Option A	18	Yes	Yes	No	15-29	1
Intervention	HCII	1	No	Yes	No	Yes	No	Yes	No	Yes	No	Option B+	No	Yes	Option B+	Option B+	18	Yes	Yes	Yes	15-29	1
Intervention	HCIII	5+	Yes	Yes	Yes	Yes	Yes	Yes		Yes	No	Option B+	No	Yes	Option B+	Option B+	18	Yes	Yes	Yes	15-29	4
Intervention	HCIII	4	Yes		Yes	Yes	Yes					Option A	Yes	No	Option A	Option A	18	Yes	Yes	Yes	15-29	4
Intervention	HCIII	3	Yes		Yes	Yes	Yes					Option A	Yes	No	Option A	Option A	18	Yes	Yes	Yes	30+	1
Intervention	HCII	5+	Yes	Yes	Yes	Yes	Yes	Yes	No	Yes	No	Option A	Yes	No	Option A	Option B+	18	Yes	Yes	Yes	30+	4
Intervention	HCIII	5+	Yes	Yes	Yes	Yes	Yes	Yes				Option A	Yes	No	Option A	Option A	18	Yes	Yes	Yes	30+	4
Intervention	HCIII	1	No	Yes	Yes	Yes	Yes	Yes		Yes	No	Option B+	No	Yes	Option B+	Option B+	18	Yes	Yes	Yes	15-29	1
Intervention	HCII	4	No	Yes	Yes	Yes	No	Yes	No	Yes	No	Option B+	No	Yes	Option B+	Option B+	18	Yes	Yes	Yes	30+	4
Intervention	HCII	4	Yes	Yes	No	Yes	Yes	Yes	No	Yes	No	Option A	Yes	No	Option A	Option B+	18	Yes	Yes	Yes	30+	4
Intervention	HCIII	5+	Yes	Yes	Yes	Yes		Yes				Option A	Yes	No	Option A	Option A	18	Yes	Yes	Yes	30+	4
Intervention	HCIII	4	Yes	Yes	Yes	Yes	Yes	Yes		Yes	No	Option A	Yes	No	Option A	Option A	18	Yes	Yes	Yes	30+	4
Intervention	HCII	2	No	Yes	Yes	Yes	Yes	Yes	No	Yes	No	Option B+	No	Yes	Option B+	Option B+	18	Yes	Yes	Yes	15-29	1
Intervention	HCIV	5+	Yes	Yes		Yes	Yes	Yes	No	Yes	No						19	Yes	Yes	Yes	30+	4
Intervention	HCIV	5+	No	No		Yes	Yes	Yes		Yes	No						19	Yes	Yes	Yes	30+	4
Intervention	HCIV	5+	Yes	No		Yes	Yes	Yes		Yes	No						19	Yes	Yes	Yes	15-29	4
Intervention	HCIV	3	Yes	No		Yes	Yes	Yes				Option A	Yes	No	Option A	Option A	19	Yes	Yes	Yes	15-29	1
Intervention	HCIV	3	Yes	Yes	Yes	Yes	Yes	Yes		Yes	No	Option B+	No	Yes	Option B+	Option B+	19	Yes	No	No	30+	1
Intervention	HCIV	3	No	Yes	Yes	Yes	Yes	Yes		Yes	No	Option B+	No	Yes	Option B+	Option B+	19	Yes	No	No	30+	1
Intervention	HCIV	5+	Yes	No		Yes	Yes	Yes		Yes	No						19	Yes	Yes	No	30+	4
Intervention	HCIV	4	No	No	Yes		Yes	Yes		Yes	No						19	Yes	Yes	No	30+	4
Intervention	HCIV	4	No	Yes	Yes	Yes	Yes	Yes		Yes	No	Option B+	No	Yes	Option B+	Option B+	19	Yes	Yes	No	15-29	4
Intervention	HCIV	2	No	No	Yes	Yes		Yes		Yes	No	Option B+	No	Yes	Option B+	Option B+	19	Yes	No	No	30+	1
Intervention	HCIV	3	Yes	Yes	Yes	No	Yes	Yes		Yes	No	Option B+	No	Yes	Option B+	Option B+	19	Yes	Yes	No	30+	1
Intervention	HCIV	3	Yes	No	Yes	Yes	No	Yes		Yes	No	Option A	Yes	No		Option A	19	Yes	Yes	No	15-29	1
Intervention	HCIV	1	Yes	Yes	Yes	Yes	Yes	Yes		Yes	No	Option B+	No	Yes	Option B+	Option B+	19	Yes	No	No	15-29	1
Intervention	HCIV	1	No	No		Yes	Yes	Yes		Yes	No	Option A	Yes	No	Option A		19	Yes	No	No	15-29	1
Intervention	HCIV	2	No	No	Yes	Yes	Yes	Yes		Yes	No	Option B+	No	Yes	Option B+	Option B+	19	Yes	Yes	No	15-29	1
Intervention	HCIV	5+	Yes	Yes		Yes	Yes	Yes		Yes	No						19	Yes	Yes	No	30+	4
Intervention	HCIV	4	Yes	Yes		Yes	Yes	Yes		Yes	No						19	Yes	Yes	No	30+	4
Intervention	HCIV	3	No	Yes		Yes	Yes	Yes		Yes	No						19	Yes	Yes	No	15-29	1
Intervention	HCIV	5+	No	Yes	Yes		Yes	Yes		Yes	No	Option B+	No	Yes	Option B+	Option B+	19	Yes	No	No	15-29	4
Intervention	HCIV	3	No	No	Yes	Yes	Yes	Yes		Yes	No				Option A	Option A	19	Yes	No	No	15-29	1
Intervention	HCIV	2	Yes	No			Yes	Yes		Yes	No						19	Yes	Yes	Yes	15-29	1
Intervention	HCIV	5+	No	No		Yes	Yes	Yes		Yes	No	Option A	Yes	No	Option A	Option A	19	Yes	No	No	30+	4
Intervention	HCIV	5+	Yes	No		Yes	Yes	Yes		Yes	No	Option A	Yes	No	Option A		19	Yes	Yes	Yes	30+	4
Intervention	HCIV	3	Yes	No	Yes	Yes	Yes	Yes		Yes	No	Option B+	No	Yes	Option B+	Option B+	19	Yes	No	No	15-29	1
Intervention	HCIV	3	No	No			Yes	Yes		Yes	No	Option A	Yes	No	Option A		19	Yes	Yes	Yes	15-29	1
Intervention	HCIV	5+	No	No		Yes	Yes	Yes		Yes	No						19	Yes	No	No	30+	4
Intervention	HCIV	5+	Yes	No		Yes		Yes		Yes	No						19	Yes	No	No	30+	4
Intervention	HCIV	5+	No	No	No		No	Yes		No	Yes						19	No	No	No	15-29	4
Intervention	HCIV	2	No	No		Yes	Yes	Yes									19	Yes	No	No	30+	1
Intervention	HCIV	4		No	Yes	Yes		Yes		Yes	No	Option A	Yes	No	Option A		19	Yes	Yes	No	30+	4
Intervention	HCIV	2	No	Yes	Yes	Yes	Yes	Yes		No	Yes	Option B+	No	Yes	Option B+		19	Yes	Yes	Yes	15-29	1
Intervention	HCIV	3	No	No		Yes	Yes	Yes		Yes	No	Option B+	No	Yes	Option B+	Option B+	19	Yes	No	No	30+	1
Intervention	HCIV	1	No	Yes	No	Yes	Yes	Yes		Yes	No	Option B+	No	Yes	Option B+	Option B+	19	Yes	No	No	15-29	1
Intervention	HCIV	3	Yes	Yes	Yes	Yes	Yes	Yes		Yes	No	Option B+	No	Yes	Option B+	Option B+	19	Yes	Yes	No	15-29	1
Intervention	HCIV	5+	No	Yes	Yes	Yes	Yes	Yes		Yes	No	Option A	Yes	No	Option A		19	Yes	Yes	No	30+	4
Intervention	HCIV	5+	No	Yes	Yes	Yes	Yes	Yes		Yes	No	Option B+	No	Yes	Option B+	Option B+	19	Yes	No	No	15-29	4
Intervention	HCIV	5+	Yes	No		Yes	Yes	Yes		Yes	No						19	Yes	Yes	Yes	30+	4
Intervention	HCIV	1	No	Yes	Yes	No	No	Yes		Yes	No	Option A	Yes	No		Option B+	19	Yes	No	No	15-29	1
Intervention	HCIV	3	Yes	No		Yes	Yes	Yes		Yes	No						19	Yes	Yes	No	15-29	1
Intervention	HCIV	4	Yes	No		Yes		Yes		Yes	No						19	Yes	No	No	30+	4
Intervention	HCIV	1	No	No		No		Yes		Yes	No						19	Yes	No	No	15-29	1
Intervention	HCIV	5+	Yes	Yes	Yes	Yes	Yes	Yes		Yes	No	Option A	Yes	No	Option A	Option A	19	Yes	Yes	Yes	30+	4
Intervention	HCIV	3	No	No	No	Yes	Yes	Yes		Yes	No	Option B+	No	Yes	Option B+	Option B+	19	Yes	Yes	No	15-29	1
Intervention	HCIV	3	Yes	No		Yes	Yes	Yes		Yes	No	Option A	Yes	No	Option A		19	Yes	No	No	15-29	1
Intervention	HCIV	5+	No	No	Yes	Yes	Yes	Yes		Yes	No						19	Yes	No	No	30+	4
Intervention	HCIV	5+	No	Yes	Yes	Yes	Yes	Yes		Yes	No	Option B+	No	Yes	Option B+	Option B+	19	Yes	Yes	No	30+	4
Intervention	HCIV	5+	Yes	Yes	Yes	Yes	Yes	Yes		Yes	No	Option A	Yes	No	Option A	Option A	19	Yes	No	No	30+	4
Intervention	HCIV	5+	Yes	No		Yes	Yes	Yes		Yes	No	Option A	Yes	No	Option A	Option A	19	Yes	No	No	15-29	4
Intervention	HCIV	5+	Yes	No	Yes	Yes	Yes	Yes		Yes	No	Option B+	No	Yes	Option B+	Option B+	19	Yes	Yes	Yes	30+	4
Intervention	HCII	2	Yes	Yes	Yes	Yes	No	Yes	No	Yes	No	Option B+	No	Yes	Option B+	Option B+	20	Yes	Yes	Yes	15-29	1
Intervention	HCII	5+	No	Yes	Yes	Yes	Yes	Yes	No	Yes	No	Option B+	No	Yes	Option B+	Option B+	20	Yes	Yes	Yes	30+	4
Intervention	HCII	3	Yes	Yes	Yes	Yes	No	Yes	No	Yes	No	Option B+	No	Yes	Option B+	Option B+	20	Yes	Yes	Yes	15-29	1
Intervention	HCII	2	Yes	Yes	Yes	Yes	No	Yes	No	Yes	No	Option B+	No	Yes	Option B+	Option B+	20	Yes	Yes	Yes	15-29	1
Intervention	HCII	2	Yes	Yes	Yes	Yes	Yes	Yes	No	Yes	No	Option B+	No	Yes	Option B+	Option B+	20	Yes	Yes	Yes	15-29	1
Intervention	HCII	3	No	Yes	Yes	Yes	No	Yes	No	Yes	No	Option B+	No	Yes	Option B+	Option B+	20	Yes	Yes	Yes	15-29	1
Intervention	HCII	5+	No	Yes	Yes	Yes	Yes	Yes	Yes	Yes	No	Option A	Yes	No	Option A	Option B+	20	Yes	Yes	Yes	15-29	4
Intervention	HCII	5+	No	Yes	Yes	Yes	Yes	Yes	No	Yes	No	Option A	Yes	No	Option A	Option B+	20	Yes	Yes	Yes	30+	4
Intervention	HCII	4	Yes	Yes	Yes	Yes	Yes	Yes	No	Yes	No	Option B+	No	Yes	Option B+	Option B+	20	Yes	Yes	Yes	15-29	4
Intervention	HCII	4	Yes	Yes	Yes	Yes	No	Yes	No	Yes	No	Option B+	No	Yes	Option B+	Option B+	20	Yes	Yes	Yes	30+	4
Intervention	HCII	2	Yes	Yes	Yes	Yes	No	Yes	Yes	Yes	No	Option B+	No	Yes	Option B+	Option B+	20	Yes	Yes	Yes	15-29	1
Control	HCIII	2	Yes	Yes	Yes	Yes	Yes	Yes				Option B+	No	Yes	Option B+	Option B+	21	Yes	Yes	No	15-29	1
Control	HCIII	4	No	Yes	Yes	Yes	Yes	Yes	Yes			Option B+	No	Yes	Option B+	Option B+	21	Yes	Yes	No	15-29	4
Control	HCIII	2	No	Yes	Yes	Yes	Yes	Yes		Yes	No	Option A	Yes	No	Option A	Option A	21	Yes	Yes	Yes	30+	1
Control	HCIII	3	Yes	Yes	Yes	Yes	Yes	Yes		Yes	No	Option A	Yes	No	Option A	Option A	21	Yes	Yes	Yes	15-29	1
Control	HCIII	2	No	Yes	Yes	Yes	Yes	Yes				Option A	Yes	No	Option A	Option A	21	Yes	Yes	Yes	15-29	1
Control	HCIII	3	Yes	No	Yes	Yes	Yes	Yes				Option B+	No	Yes	Option B+	Option B+	21	Yes	Yes	No	15-29	1
Control	HCIII	4	No	Yes	Yes	Yes	Yes	Yes				Option A	Yes	No	Option A	Option A	21	Yes	No	No	30+	4
Control	HCIII	2	Yes	Yes	Yes	Yes	Yes	Yes		Yes	No	Option A	Yes	No	Option A	Option A	21	Yes	Yes	Yes	15-29	1
Control	HCIII	2	Yes	Yes	Yes	Yes	Yes	Yes				Option A	Yes	No	Option A	Option A	21	Yes	Yes	Yes	15-29	1
Control	HCIII	2	Yes	Yes	Yes	Yes	Yes	Yes				Option B+	No	Yes	Option B+	Option B+	21	Yes	Yes	No	15-29	1
Control	HCIII	4	No	No	Yes	Yes	Yes	Yes	Yes			Option B+	No	Yes	Option B+	Option B+	21	Yes	Yes	No	30+	4
Control	HCIII	1	No	Yes	Yes	Yes	Yes	Yes				Option B+	No	Yes	Option B+	Option B+	21	Yes	No	No	15-29	1
Control	HCIII	5+	No	Yes	Yes	Yes	Yes	Yes				Option B+	No	Yes	Option B+	Option B+	21	Yes	Yes	Yes	15-29	4
Control	HCIII	5+	No	Yes	Yes	Yes	Yes	Yes				Option A	Yes	No	Option A	Option A	21	Yes	No	No	30+	4
Control	HCIII	5+	No	Yes	Yes	Yes	Yes			No	Yes	Option A	Yes	No	Option A	Option A	21	No	No	No	30+	4
Control	HCIII	5+	No	No	Yes	Yes	Yes	Yes	Yes			Option B+	No	Yes	Option B+	Option B+	21	Yes	Yes	No	30+	4
Control	HCIII	1	Yes	Yes	Yes	Yes	Yes	Yes				Option B+	No	Yes	Option B+	Option B+	21	Yes	Yes	No	15-29	1
Control	HCIII	1	Yes	Yes	Yes	Yes	Yes	Yes				Option A	Yes	No	Option A	Option A	21	Yes	Yes	Yes	15-29	1
Control	HCIII	4	No	No	Yes	Yes	Yes	Yes				Option A	Yes	No	Option A	Option A	21	Yes	Yes	Yes	15-29	4
Control	HCIII	1	No	Yes	Yes	Yes	Yes	Yes				Option B+	No	Yes	Option B+	Option B+	21	Yes	Yes	No	15-29	1
Control	HCIII	5+	No	Yes	Yes	Yes	Yes	Yes				Option B+	No	Yes	Option B+	Option B+	21	Yes	Yes	No	15-29	4
Control	HCIII	4	Yes	Yes	Yes	Yes	Yes	Yes				Option B+	No	Yes	Option B+	Option B+	21	Yes	Yes	No	15-29	4
Control	HCIII	2	Yes	Yes	Yes	Yes	Yes	Yes				Option B+	No	Yes	Option B+	Option B+	21	Yes	Yes	Yes	15-29	1
Control	HCIII	2	Yes	Yes	Yes	Yes	Yes	Yes				Option B+	No	Yes	Option B+	Option B+	21	Yes	Yes	No	15-29	1
Control	HCIII	2	Yes	No	Yes	Yes	Yes	Yes				Option A	Yes	No	Option A		21	Yes	Yes	Yes	15-29	1
Control	HCIII	2	No	Yes	Yes	Yes	Yes	Yes				Option B+	No	Yes	Option B+	Option B+	21	Yes	Yes	No	15-29	1
Control	HCIII	5+	No	Yes	Yes	Yes	Yes	Yes		Yes	No	Option A	Yes	No	Option A	Option A	21	Yes	Yes	Yes	30+	4
Control	Hospital	1	Yes	Yes	Yes	Yes	Yes					Option A	Yes	No	Option A	Option A	22	Yes	Yes	Yes	15-29	1
Control	Hospital	2	Yes	Yes	Yes	Yes	Yes	Yes		Yes	No	Option A	Yes	No	Option A	Option A	22	Yes	Yes	No	15-29	1
Control	Hospital	1	No	Yes	Yes	Yes	No	Yes	Yes	Yes	No	Option A	Yes	No			22	Yes	Yes	Yes	15-29	1
Control	Hospital	2	Yes	Yes	Yes	Yes	Yes	Yes		No	Yes	Option A	Yes	No	Option A	Option A	22	Yes	Yes	No	15-29	1
Control	Hospital	2	Yes	Yes	Yes	Yes	Yes	Yes		Yes	No	Option B+	No	Yes	Option B+	Option B+	22	Yes	Yes	Yes	15-29	1
Control	Hospital	2	No	No	Yes	Yes	No	No	Yes			Option A	Yes	No	Option A		22	Yes	Yes	No	15-29	1
Control	Hospital	1	No	No	Yes	Yes	Yes	Yes		Yes	No	Option A	Yes	No	Option A		22	Yes	Yes	Yes	15-29	1
Control	Hospital	2	Yes	Yes	Yes	Yes	Yes	Yes		Yes	No	Option A	Yes	No	Option A	Option A	22	Yes	Yes	No	15-29	1
Control	Hospital	2	No	Yes	Yes	Yes	Yes	Yes		No	Yes	Option A	Yes	No	Option A	Option A	22	Yes	Yes	Yes	15-29	1
Control	Hospital	1	No	Yes	Yes	Yes	Yes					Option A	Yes	No	Option A		22	Yes	Yes	No	15-29	1
Control	Hospital	1	No	Yes	Yes	Yes	Yes	Yes		Yes	No	Option A	Yes	No	Option A	Option A	22	Yes	Yes	No	15-29	1
Control	Hospital	2	No	No	Yes	Yes	No	No	Yes			Option B+	No	Yes	Option B+	Option B+	22	Yes	No	No	15-29	1
Control	Hospital	1	No	Yes	Yes	Yes	Yes					Option B+	No	Yes	Option B+	Option B+	22	Yes	Yes	No	15-29	1
Control	Hospital	1	Yes	Yes	Yes	Yes	Yes	Yes		Yes	No	Option A	Yes	No	Option A		22	Yes	Yes	No	15-29	1
Control	Hospital	2	No	Yes	Yes	Yes	Yes	Yes		No	Yes	Option A	Yes	No	Option A		22	Yes	No	No	30+	1
Control	Hospital	5+	No	Yes	Yes	Yes	No					Option B+	No	Yes	Option B+	Option B+	22	Yes	Yes	No	15-29	4
Control	Hospital	2	No	Yes	Yes	Yes		Yes	Yes	Yes	No	Option A	Yes	No	Option A	Option A	22	Yes	Yes	No	15-29	1
Control	Hospital	3	No	Yes	Yes	Yes	Yes	Yes		Yes	No	Option A	Yes	No	Option A	Option A	22	Yes	Yes	No	15-29	1
Control	Hospital	1	Yes	Yes	Yes	Yes	Yes	Yes		Yes	No	Option A	Yes	No	Option A	Option A	22	Yes	Yes	Yes	15-29	1
Control	Hospital	1	Yes	Yes	Yes	Yes	Yes	Yes		Yes	No	Option B+	No	Yes	Option B+	Option B+	22	Yes	Yes	No	15-29	1
Control	Hospital	5+	No	Yes	Yes	Yes	Yes	Yes		Yes	No	Option A	Yes	No	Option A	Option A	22	Yes	Yes	Yes	30+	4
Control	Hospital	2	No	No	Yes	Yes	No	Yes		Yes	No	Option A	Yes	No	Option A		22	Yes	Yes	Yes	30+	1
Control	Hospital	2	No	Yes	Yes	Yes	Yes	Yes		Yes	No	Option A	Yes	No	Option A		22	Yes	Yes	Yes	15-29	1
Control	Hospital	3	Yes	Yes	Yes	Yes	Yes	Yes		Yes	No	Option A	Yes	No	Option A	Option A	22	Yes	Yes	No	15-29	1
Control	Hospital	2	No	Yes	Yes	Yes		Yes	Yes	Yes	No	Option A	Yes	No	Option A	Option A	22	Yes	No	No	15-29	1
Control	Hospital	1	Yes	Yes	Yes	Yes	Yes	Yes		Yes	No	Option A	Yes	No	Option A		22	Yes	Yes	No	15-29	1
Control	Hospital	1	No	Yes	No	Yes	Yes	Yes		No	Yes	Option B+	No	Yes	Option B+	Option B+	22	Yes	Yes	No	15-29	1
Control	Hospital	4	No	Yes	Yes	Yes	Yes	Yes		Yes	No	Option A	Yes	No	Option A	Option A	22	Yes	No	No	15-29	4
Control	Hospital	5+	No	Yes	No	Yes	Yes	Yes		Yes	No	Option B+	No	Yes	Option B+	Option B+	22	Yes	No	No	15-29	4
Control	Hospital	2	Yes	Yes	Yes	Yes	Yes	Yes		Yes	No	Option A	Yes	No	Option A	Option A	22	Yes	Yes	Yes	15-29	1
Control	Hospital	2	Yes	Yes	Yes	Yes	Yes	Yes		Yes	No	Option A	Yes	No	Option A	Option A	22	Yes	Yes	No	15-29	1
Control	Hospital	5+	Yes	Yes	Yes	Yes						Option A	Yes	No	Option A		22	Yes	Yes	No	30+	4
Control	Hospital	3	No	Yes	Yes	Yes	Yes	Yes		Yes	No	Option A	Yes	No	Option A	Option A	22	Yes	Yes	Yes	15-29	1
Control	Hospital	1	Yes	Yes	Yes	Yes	Yes	Yes		Yes	No	Option A	Yes	No	Option A	Option A	22	Yes	No	No	15-29	1
Control	Hospital	4	No	Yes	Yes	Yes	Yes	Yes		Yes	No	Option A	Yes	No	Option A	Option A	22	Yes	No	No	15-29	4
Control	Hospital	3	Yes	Yes	Yes	Yes	Yes	Yes		Yes	No	Option A	Yes	No	Option A	Option A	22	Yes	Yes	No	15-29	1
Control	Hospital	2	Yes	Yes	Yes	Yes	Yes	Yes		Yes	No	Option B+	No	Yes	Option B+	Option B+	22	Yes	Yes	No	15-29	1
Control	Hospital	5+	No	Yes	Yes	Yes	No					Option A	Yes	No	Option A		22	Yes	Yes	No	15-29	4
Control	Hospital	2	No	Yes	Yes	Yes	Yes	Yes		No	Yes	Option B+	No	Yes	Option B+	Option B+	22	Yes	No	No	30+	1
Control	Hospital	2	Yes	Yes	Yes	Yes	No	Yes		Yes	No	Option A	Yes	No	Option A	Option A	22	Yes	Yes	No	15-29	1
Control	Hospital	3	No	Yes	Yes	Yes	Yes					Option A	Yes	No	Option A	Option A	22	Yes	No	No	30+	1
Control	Hospital	2	Yes	Yes	Yes	Yes	Yes					Option A	Yes	No	Option A	Option A	22	No	No	No	30+	1
Control	Hospital	1	No	Yes	Yes	Yes	Yes	Yes		Yes	No	Option B+	No	Yes	Option B+	Option B+	22	Yes	Yes	No	15-29	1
Control	Hospital	5+	No	Yes	Yes	Yes	Yes	Yes		Yes	No	Option A	Yes	No	Option A		22	Yes	Yes	Yes	15-29	4
Control	Hospital	1	No	No	Yes	Yes	No	Yes	Yes	No	Yes	Option A	Yes	No	Option A		22	Yes	Yes	Yes	15-29	1
Control	Hospital	4	No	Yes	Yes	Yes	No	Yes				Option A	Yes	No	Option A		22	Yes	No	No	30+	4
Control	Hospital	4	No	Yes	Yes	Yes	No	Yes		Yes	No	Option A	Yes	No	Option A		22	Yes	Yes	Yes	30+	4
Control	Hospital	4	No	No	Yes	Yes	No	Yes		Yes	No	Option A	Yes	No			22	Yes	Yes	Yes	30+	4
Control	Hospital	5+	Yes	Yes	Yes	Yes	Yes	Yes		Yes	No	Option A	Yes	No	Option A		22	Yes	Yes	No	15-29	4
Control	Hospital	2	Yes	Yes	Yes	Yes	Yes	Yes		Yes	No	Option A	Yes	No			22	Yes	Yes	Yes	30+	1
Control	Hospital	1	Yes	Yes	Yes	No	Yes	Yes		No	Yes	Option A	Yes	No	Option A		22	Yes	No	No	15-29	1
Control	Hospital	5+	No	Yes	No	Yes	Yes	Yes		Yes	No	Option A	Yes	No	Option A	Option A	22	Yes	No	No	15-29	4
Control	Hospital	1	No	Yes	No	Yes	Yes	Yes		No	Yes	Option A	Yes	No	Option A	Option A	22	Yes	Yes	No	15-29	1
Control	Hospital	4	No	Yes	Yes	Yes	Yes	Yes		Yes	No	Option A	Yes	No	Option A	Option A	22	Yes	Yes	Yes	30+	4
Control	Hospital	5+	No	Yes	Yes	Yes	Yes	Yes		Yes	No	Option A	Yes	No	Option A	Option A	22	Yes	Yes	Yes	15-29	4
Intervention	Hospital	3	Yes	Yes	Yes	Yes	Yes	Yes		Yes	No	Option A	Yes	No	Option A	Option A	23	Yes	Yes	Yes	30+	1
Intervention	Hospital	4	Yes	Yes	Yes	Yes	Yes	Yes		Yes	No	Option A	Yes	No	Option A	Option A	23	Yes	Yes	Yes	30+	4
Intervention	Hospital	2	No	Yes	Yes	Yes	Yes	Yes	No			Option A	Yes	No	Option A	Option A	23	Yes	Yes	Yes	30+	1
Intervention	Hospital	5+	Yes	Yes	Yes	Yes	Yes	Yes		Yes	No	Option A	Yes	No	Option A	Option A	23	Yes	Yes	Yes	30+	4
Intervention	Hospital	3	Yes	Yes	Yes	Yes	Yes	Yes				Option A	Yes	No	Option A	Option A	23	Yes	Yes	Yes	15-29	1
Intervention	Hospital	1	No	Yes	Yes	Yes	Yes	Yes	No	Yes	No	Option A	Yes	No	Option A	Option A	23	Yes	Yes	Yes	15-29	1
Intervention	Hospital	5+	No	Yes	Yes	Yes	Yes	Yes	No	Yes	No	Option A	Yes	No	Option A	Option A	23	Yes	Yes	Yes	30+	4
Intervention	Hospital	3	No	Yes	Yes	Yes	Yes	Yes	No	Yes	No	Option A	Yes	No	Option A	Option A	23	Yes	Yes	Yes	15-29	1
Intervention	Hospital	3	Yes	Yes	Yes	Yes	Yes	Yes		Yes	No	Option A	Yes	No	Option A	Option A	23	Yes	Yes	Yes	15-29	1
Intervention	Hospital	5+	No	Yes	Yes	Yes	No	Yes	No	Yes	No	Option A	Yes	No	Option A	Option A	23	Yes	Yes	Yes	30+	4
Intervention	Hospital	4	No	Yes	Yes	Yes	Yes	Yes		Yes	No	Option A	Yes	No	Option A	Option A	23	Yes	Yes	Yes	30+	4
Intervention	Hospital	5+	Yes	Yes	Yes	Yes	Yes	Yes	No	Yes	No	Option A	Yes	No	Option A	Option A	23	Yes	Yes	Yes	30+	4
Intervention	Hospital	1	No	Yes	Yes	Yes	Yes	Yes	No	Yes	No	Option A	Yes	No	Option A	Option A	23	Yes	Yes	Yes	15-29	1
Intervention	Hospital	1	Yes	Yes	Yes	Yes	Yes	Yes	No	Yes	No	Option A	Yes	No	Option A	Option A	23	Yes	Yes	Yes	30+	1
Intervention	Hospital	1	Yes	Yes	Yes	Yes	Yes	Yes		Yes	No	Option A	Yes	No	Option B+	Option B+	23	Yes	Yes	Yes	15-29	1
Intervention	Hospital	3	Yes	Yes	Yes	Yes	Yes	Yes	No	Yes	No	Option A	Yes	No	Option A	Option A	23	Yes	Yes	Yes	15-29	1
Intervention	Hospital	1	Yes	Yes	Yes	Yes	Yes	Yes	No	Yes	No	Option A	Yes	No	Option A	Option A	23	Yes	Yes	Yes	15-29	1
Intervention	Hospital	4	Yes	Yes	Yes	Yes	Yes	Yes	No	Yes	No	Option A	Yes	No	Option A	Option A	23	Yes	Yes	Yes	30+	4
Intervention	Hospital	1	No	Yes	Yes	Yes	Yes	Yes		Yes	No	Option A	Yes	No	Option A	Option A	23	Yes	Yes	Yes	15-29	1
Intervention	Hospital	5+	No	Yes	Yes	Yes	Yes	Yes	No	Yes	No	Option A	Yes	No	Option A	Option A	23	Yes	Yes	Yes	30+	4
Intervention	Hospital	4	No	Yes	Yes	Yes	Yes	Yes	No	Yes	No	Option A	Yes	No	Option A	Option A	23	Yes	Yes	Yes	30+	4
Intervention	Hospital	1	No	Yes	Yes	Yes	Yes	Yes		Yes	No	Option A	Yes	No	Option A	Option A	23	Yes	No	No	15-29	1
Intervention	Hospital	3	Yes	Yes	Yes	Yes	Yes	Yes	No	Yes	No	Option A	Yes	No	Option A	Option A	23	Yes	Yes	Yes	30+	1
Intervention	Hospital	1	Yes	Yes	Yes	Yes	Yes	Yes	No	Yes	No	Option A	Yes	No	Option A	Option A	23	Yes	Yes	Yes	15-29	1
Intervention	Hospital	2	No	Yes	Yes	Yes	Yes	Yes	No	Yes	No	Option A	Yes	No	Option A	Option A	23	Yes	Yes	Yes	15-29	1
Intervention	Hospital	5+	No	Yes	Yes	Yes	Yes	Yes		Yes	No	Option B+	No	Yes	Option B+	Option B+	23	Yes	Yes	Yes	30+	4
Intervention	Hospital	2	No	Yes	Yes	No	Yes	Yes	No	Yes	No	Option A	Yes	No	Option A	Option A	23	Yes	Yes	Yes	15-29	1
Intervention	Hospital	5+	Yes	Yes	Yes	Yes	Yes	Yes	No			Option A	Yes	No	Option A	Option A	23	Yes	Yes	Yes	30+	4
Intervention	Hospital	3	Yes	Yes	Yes	Yes	Yes	Yes		Yes	No	Option A	Yes	No	Option A	Option A	23	Yes	Yes	Yes	30+	1
Intervention	Hospital	4	Yes	Yes	Yes	Yes	Yes	Yes		Yes	No	Option A	Yes	No	Option A	Option A	23	Yes	Yes	Yes	30+	4
Intervention	Hospital	5+	No	Yes	Yes	Yes	Yes	Yes	No	Yes	No	Option A	Yes	No	Option A	Option A	23	Yes	Yes	Yes	30+	4
Intervention	Hospital	3	Yes	Yes	Yes	Yes	Yes	Yes	No	Yes	No	Option A	Yes	No	Option A	Option A	23	Yes	Yes	Yes	30+	1
Intervention	Hospital	2	No	Yes	Yes	Yes	Yes	Yes	Yes	Yes	No	Option A	Yes	No	Option A	Option A	23	Yes	No	No	15-29	1
Intervention	Hospital	1	No	Yes	Yes	Yes	Yes	Yes	No	Yes	No	Option A	Yes	No	Option A	Option A	23	Yes	Yes	Yes	15-29	1
Intervention	Hospital	3	No	Yes	Yes	Yes	Yes	Yes		No		Option A	Yes	No	Option A	Option A	23	Yes	Yes	Yes	30+	1
Intervention	Hospital	5+	Yes	Yes	Yes	Yes	Yes	Yes	No	Yes	No	Option A	Yes	No	Option A	Option A	23	Yes	Yes	Yes	15-29	4
Intervention	Hospital	1	No	Yes	Yes	Yes	Yes	Yes		Yes	No	Option A	Yes	No	Option A	Option A	23	Yes	Yes	Yes	15-29	1
Intervention	Hospital	2	Yes	Yes	Yes	Yes	Yes	Yes	No	Yes	No	Option A	Yes	No	Option A	Option A	23	Yes	Yes	Yes	15-29	1
Intervention	Hospital		No	Yes	Yes	Yes	Yes	Yes	Yes	Yes	No	Option A	Yes	No	Option B+	Option B+	23	Yes	Yes	No	15-29
Intervention	Hospital	5+	Yes	Yes	Yes	Yes	Yes	Yes		Yes	No	Option A	Yes	No	Option A	Option A	23	Yes	Yes	Yes	15-29	4
Intervention	Hospital	4	Yes	Yes	Yes	Yes	Yes	Yes	No	Yes	No	Option A	Yes	No	Option A	Option A	23	Yes	Yes	Yes	15-29	4
Intervention	Hospital	2	Yes	Yes	Yes	Yes	Yes	Yes	No	Yes	No	Option B+	No	Yes	Option B+	Option B+	23	Yes	Yes	Yes	15-29	1
Intervention	Hospital	5+	No	Yes	Yes	Yes	Yes	Yes		Yes	No	Option A	Yes	No	Option A	Option A	23	Yes	Yes	No	30+	4
Intervention	Hospital	1	Yes	Yes	Yes	Yes	Yes	Yes	No	Yes	No	Option A	Yes	No	Option A	Option A	23	Yes	Yes	Yes	15-29	1
Intervention	Hospital	5+	Yes	Yes	Yes	Yes	Yes	Yes	No	Yes	No	Option A	Yes	No	Option A	Option A	23	Yes	Yes	Yes	30+	4
Intervention	Hospital	5+	No	Yes	Yes	Yes	Yes	Yes		Yes	No	Option A	Yes	No	Option A	Option A	23	Yes	Yes	Yes	30+	4
Intervention	Hospital	2	Yes	Yes	Yes	Yes	Yes	Yes		Yes	No	Option A	Yes	No	Option A	Option A	23	Yes	Yes	Yes	15-29	1
Intervention	Hospital	4	No	Yes	Yes	Yes	Yes	Yes		Yes	No	Option A	Yes	No	Option A	Option A	23	Yes	Yes	Yes	15-29	4
Intervention	Hospital	1	No	Yes	Yes	Yes	Yes	Yes	No	Yes	No	Option A	Yes	No	Option A	Option A	23	Yes	Yes	Yes	15-29	1
Intervention	Hospital	3	No	Yes	Yes	Yes	Yes	Yes	No	Yes	No	Option A	Yes	No	Option A	Option A	23	Yes	Yes	Yes	15-29	1
Intervention	Hospital		Yes	Yes	Yes	Yes	Yes	Yes		Yes	No	Option A	Yes	No	Option A	Option A	23	Yes	No	No	30+
Intervention	Hospital	5+	Yes	Yes	Yes	Yes	Yes	Yes	No	Yes	No	Option A	Yes	No	Option A	Option A	23	Yes	Yes	Yes	15-29	4
Intervention	Hospital	3	No	Yes	Yes	Yes	Yes	Yes		Yes	No	Option A	Yes	No	Option A	Option A	23	Yes	Yes	Yes	30+	1
Intervention	Hospital	5+	Yes	Yes	Yes	Yes	Yes	Yes		Yes	No	Option A	Yes	No	Option A	Option A	23	Yes	Yes	Yes	30+	4
Intervention	Hospital		Yes	Yes	Yes	Yes	Yes	Yes		Yes	No	Option B+	No	Yes	Option B+	Option B+	23	Yes	Yes	Yes	15-29
Intervention	Hospital	2	No	Yes	Yes	Yes	Yes	Yes	No	Yes	No	Option A	Yes	No	Option A	Option A	23	Yes	Yes	Yes	15-29	1
Intervention	Hospital	1	No	Yes	Yes	Yes	Yes	Yes	No	No		Option A	Yes	No	Option A	Option A	23	Yes	Yes	Yes	15-29	1
Intervention	Hospital	5+	No	Yes	Yes	Yes	Yes	Yes	No	Yes	No	Option A	Yes	No	Option A	Option A	23	Yes	Yes	Yes	30+	4
Intervention	Hospital	5+	No	Yes	Yes	Yes	Yes	Yes	Yes	Yes	No	Option A	Yes	No	Option A	Option A	23	Yes	Yes	Yes	15-29	4
Control	HCIII	5+	No	No	Yes	Yes	No	Yes	No	Yes	No	Option B+	No	Yes	Option B+	Option B+	24	Yes	Yes	Yes	15-29	4
Control	HCIII	3	No	Yes	Yes	Yes	Yes	No	No	No	Yes	Option A	Yes	No	Option A	Option A	24	Yes	Yes	No	30+	1
Control	HCIII	5+	No	Yes	Yes	Yes	Yes	Yes		Yes	No	Option B+	No	Yes	Option B+	Option B+	24	Yes	Yes	No	30+	4
Control	HCIII	3	No	No	No	Yes	No	No		No	Yes						24	Yes	No	No	15-29	1
Control	HCIII	5+	Yes	No	Yes	Yes	No	No		No	Yes	Option A	Yes	No	Option A	Option A	24	Yes	No	No	15-29	4
Control	HCIII	1	No	No		Yes		No		No	Yes						24	Yes	Yes	No	15-29	1
Control	HCIII	4	No	Yes	Yes	Yes	Yes	No	No	No	Yes	Option A	Yes	No	Option A	Option A	24	Yes	Yes	Yes	30+	4
Control	HCIII	4	Yes	No	Yes	Yes	No	No		No	Yes	Option B+	No	Yes	Option B+	Option B+	24	Yes	No	No	15-29	4
Control	HCIII	3	No	Yes	Yes	Yes	Yes	Yes		Yes	No						24	Yes	Yes	Yes	30+	1
Control	HCIII	3	No	No	No	Yes	No	No	No	No	Yes	Option B+	No	Yes	Option B+	Option B+	24	Yes	Yes	No	15-29	1
Control	HCIII	4	No	No	No	Yes	No	No	No	No	Yes						24	Yes	Yes	No	15-29	4
Control	HCIII	2	No	No	Yes	Yes	No	No		No	Yes	Option B+	No	Yes	Option B+	Option B+	24	Yes	Yes	No	15-29	1
Control	HCIII	3	No	Yes	Yes	Yes	Yes	Yes		Yes	No	Option B+	No	Yes	Option B+	Option B+	24	Yes	Yes	No	30+	1
Control	HCIII	2	No	Yes	Yes	Yes	Yes	Yes	No	Yes	No	Option B+	No	Yes	Option B+	Option B+	24	Yes	Yes	Yes	15-29	1
Control	HCIII	3	Yes	No	Yes	Yes	No	Yes		Yes	No	Option A	Yes	No	Option B+	Option B+	24	Yes	Yes	Yes	15-29	1
Control	HCIII	2	No	No	Yes	Yes	No	No		No	Yes	Option A	Yes	No	Option A	Option A	24	Yes	Yes	No	15-29	1
Control	HCIII	5+	Yes	No	Yes	Yes	Yes	Yes		Yes	No	Option A	Yes	No	Option A	Option A	24	Yes	Yes	No	15-29	4
Control	HCIII	2	No	No		Yes		No		No	Yes	Option B+	No	Yes	Option B+	Option B+	24	Yes	Yes	No	15-29	1
Control	HCIII	2	Yes	No	Yes	Yes	Yes	Yes		Yes	No	Option B+	No	Yes	Option B+	Option B+	24	Yes	No	No	15-29	1
Control	HCIII	2	Yes	No	Yes	Yes	Yes	Yes		Yes	No	Option A	Yes	No	Option B+	Option B+	24	Yes	Yes	No	15-29	1
Intervention	HCIII	3	No	Yes	Yes	Yes	Yes	Yes	No	Yes	No	Option A	Yes	No	Option A	Option A	25	Yes	Yes	Yes	15-29	1
Intervention	HCIII	2	No	Yes			No	Yes									25	Yes	Yes	Yes	15-29	1
Intervention	HCIII	1	Yes	No	Yes	Yes	Yes	Yes	No	Yes	No	Option B+	No	Yes	Option B+	Option B+	25	Yes	Yes	Yes	15-29	1
Intervention	HCIII	2	Yes	Yes	No	No	Yes	Yes		Yes	No	Option B+	No	Yes	Option B+	Option B+	25	Yes	Yes	Yes	30+	1
Intervention	HCIII	2	No		Yes			Yes	No	Yes	No	Option B+	No	Yes			25	No	No	No	15-29	1
Intervention	HCIII	5+	No	Yes	No	Yes	Yes	Yes		Yes	No	Option B+	No	Yes	Option B+	Option B+	25	Yes	Yes	Yes	30+	4
Intervention	HCIII	4	No	Yes	Yes			Yes	No	Yes	No	Option B+	No	Yes			25	No	No	No	30+	4
Intervention	HCIII	5+	No	Yes	Yes	Yes	Yes	Yes		Yes	No	Option B+	No	Yes	Option B+	Option B+	25	Yes	Yes	Yes	30+	4
Intervention	HCIII	5+	No	Yes	Yes	No	Yes	Yes	No	Yes	No	Option A	Yes	No	Option A	Option A	25	Yes	Yes	Yes	30+	4
Intervention	HCIII	1	Yes	Yes		Yes	Yes	Yes		No	Yes	Option B+	No	Yes	Option B+	Option B+	25	Yes	Yes	Yes	15-29	1
Intervention	HCIII	2	No	Yes	Yes	Yes	No	Yes	No	Yes	No	Option A	Yes	No	Option A	Option A	25	Yes	Yes	Yes	15-29	1
Intervention	HCIII	2	No	Yes	Yes	Yes	No	Yes	No	Yes	No	Option B+	No	Yes	Option B+	Option B+	25	Yes	Yes	Yes	15-29	1
Intervention	HCIII	2	Yes	Yes	No	Yes	Yes	Yes		Yes	No	Option B+	No	Yes	Option B+	Option B+	25	Yes	Yes	No	15-29	1
Intervention	HCIII	2	No	Yes	Yes	Yes	Yes	Yes	No	Yes	No	Option B+	No	Yes	Option B+	Option B+	25	Yes	Yes	Yes	15-29	1
Intervention	HCIII	5+	No	Yes	Yes	Yes	Yes	Yes		Yes	No	Option B+	No	Yes	Option B+	Option B+	25	Yes	Yes	Yes	30+	4
Intervention	HCIII	3	No	Yes	Yes	Yes	Yes	Yes		Yes	No	Option B+	No	Yes	Option B+	Option B+	25	Yes	Yes	Yes	15-29	1
Intervention	HCIII	1	Yes	Yes	Yes	Yes	No	Yes	No	Yes	No	Option B+	No	Yes	Option B+	Option B+	25	Yes	Yes	Yes	15-29	1
Intervention	HCIII	2	No	Yes	Yes			Yes	No	Yes	No	Option B+	No	Yes			25	No	No	No	15-29	1
Intervention	HCIII	5+	No		Yes			Yes	No	Yes	No	Option A	Yes	No			25	No	No	No	30+	4
Intervention	HCIII	5+	No	Yes	Yes	Yes	Yes	Yes	No	Yes	No	Option B+	No	Yes	Option B+	Option B+	25	Yes	Yes	Yes	30+	4
Intervention	HCIII	2	Yes	Yes	Yes	Yes	Yes	Yes		Yes	No	Option B+	No	Yes	Option B+	Option B+	25	Yes	Yes	Yes	15-29	1
Intervention	HCIII	5+	No	Yes	Yes	Yes	Yes	Yes	No	Yes	No	Option A	Yes	No			25	Yes	Yes	Yes	30+	4
Intervention	HCIII	1	No	Yes	Yes	Yes	Yes	Yes	No	Yes	No	Option A	Yes	No	Option A	Option A	25	Yes	Yes	Yes	15-29	1
Intervention	HCIII	4	No	Yes	Yes			Yes	No	Yes	No	Option A	Yes	No			25	No	No	No	15-29	4
Intervention	HCIII	5+	No	Yes	Yes	Yes	Yes	Yes	No	Yes	No	Option B+	No	Yes	Option B+	Option B+	25	Yes	Yes	Yes	30+	4
Intervention	HCIII	3	No	Yes	Yes	Yes	No	Yes	No	Yes	No	Option A	Yes	No	Option A	Option A	25	Yes	Yes	Yes	15-29	1
Intervention	HCIII	1	No	Yes	Yes			Yes	No	Yes	No	Option B+	No	Yes			25	No	No	No	15-29	1
Intervention	HCIII	2	No	Yes	Yes	Yes	Yes	Yes	No	Yes	No	Option A	Yes	No	Option A	Option A	25	Yes	Yes	Yes	30+	1
Intervention	HCIII	5+	No	Yes	Yes			Yes	No	Yes	No	Option A	Yes	No			25	No	No	No	30+	4
Control	Hospital	2	Yes	Yes	Yes	Yes	Yes	Yes		Yes	No					Option A	26	Yes	Yes	Yes	15-29	1
Control	Hospital	2	No	Yes	Yes	No	Yes	Yes	No	Yes	No	Option B+	No	Yes	Option B+	Option B+	26	Yes	Yes	Yes	15-29	1
Control	Hospital	5+	No	Yes	Yes	Yes	Yes	Yes	Yes	Yes	No	Option B+	No	Yes	Option B+	Option B+	26	Yes	No	No	30+	4
Control	Hospital	5+	No	Yes	Yes		Yes	Yes	Yes	Yes	No	Option B+	No	Yes	Option B+	Option B+	26	Yes	Yes	Yes	15-29	4
Control	Hospital	1	No	Yes	Yes		Yes	Yes	Yes	Yes	No						26	Yes	No	No	15-29	1
Control	Hospital	5+	No	Yes	Yes	Yes	Yes	Yes	Yes	Yes	No						26	Yes	No	No	30+	4
Control	Hospital	3	No	Yes	Yes	Yes	Yes	Yes		Yes	No	Option B+	No	Yes	Option B+	Option B+	26	Yes	No	No	15-29	1
Control	Hospital	5+	No	Yes	Yes	Yes	Yes	Yes				Option A	Yes	No	Option A	Option A	26	Yes	Yes	Yes	30+	4
Control	Hospital	3	No	Yes	Yes	Yes	Yes	Yes	No	Yes	No						26	Yes	Yes	Yes	15-29	1
Control	Hospital	2	No	Yes	Yes	Yes	Yes	Yes		Yes	No	Option A	Yes	No	Option A	Option A	26	Yes	Yes	Yes	15-29	1
Control	Hospital	4	Yes	Yes	Yes	Yes	Yes	Yes		Yes	No	Option B+	No	Yes	Option B+	Option B+	26	Yes	No	No	15-29	4
Control	Hospital	3	Yes	Yes	Yes	Yes	Yes	Yes		Yes	No						26	Yes	Yes	Yes	15-29	1
Control	Hospital	3	No	Yes	Yes	Yes	Yes	Yes	Yes	Yes	No	Option A	Yes	No	Option A	Option A	26	Yes	Yes	No	15-29	1
Control	Hospital	2	No	Yes	Yes	Yes	Yes	Yes		Yes	No	Option A	Yes	No	Option A	Option A	26	Yes	No	No	15-29	1
Control	Hospital	4	Yes	Yes	Yes	Yes	Yes	Yes		Yes	No	Option B+	No	Yes	Option B+	Option B+	26	Yes	No	No		4
Control	Hospital	5+		Yes	Yes		Yes	Yes		Yes	No	Option A	Yes	No	Option A	Option A	26	Yes	No	No	30+	4
Control	Hospital	5+	No	Yes	Yes	Yes	Yes	Yes	Yes	Yes	No	Option A	Yes	No	Option A	Option A	26	Yes	Yes	Yes		4
Control	Hospital	2	Yes	Yes	Yes	Yes	Yes	Yes		Yes	No	Option B+	No	Yes	Option B+	Option B+	26	Yes	Yes	Yes	15-29	1
Control	Hospital	2	No	Yes	Yes	Yes	Yes	Yes		Yes	No	Option B+	No	Yes	Option B+	Option B+	26	Yes	Yes	Yes	15-29	1
Control	Hospital	5+	No	Yes	Yes	Yes		Yes		Yes	No						26	Yes	Yes	No		4
Control	Hospital	2	No	Yes	Yes	Yes	Yes	Yes		Yes	No				Option A		26	Yes	No	No	15-29	1
Control	Hospital	4	Yes	Yes	Yes	Yes	Yes	Yes		Yes	No	Option B+	No	Yes	Option B+	Option B+	26	Yes	Yes	Yes	30+	4
Control	Hospital	5+	No	Yes	Yes	Yes	Yes	Yes		Yes	No	Option B+	No	Yes	Option B+	Option B+	26	Yes	No	No	15-29	4
Control	Hospital	3	No	Yes	Yes	Yes	Yes	Yes		Yes	No	Option A	Yes	No	Option A	Option A	26	Yes	No	No	15-29	1
Control	Hospital	3	No	Yes	Yes	Yes	Yes	Yes		Yes	No						26	Yes	Yes	No	15-29	1
Control	Hospital	5+	Yes	Yes	Yes	Yes	Yes	Yes		Yes	No	Option B+	No	Yes	Option B+	Option B+	26	No	No	No	15-29	4
Control	Hospital	4	Yes	Yes	Yes	Yes	Yes	Yes		Yes	No	Option B+	No	Yes	Option B+	Option B+	26	Yes	Yes	Yes		4
Control	Hospital	5+	No	Yes	Yes	Yes	Yes	Yes		Yes	No	Option A	Yes	No	Option A	Option A	26	Yes	Yes	No	30+	4
Control	Hospital	5+	No	Yes	Yes	Yes	Yes	Yes	Yes	Yes	No						26	Yes	No	No	30+	4
Control	Hospital	5+	No	Yes	Yes	Yes	Yes	Yes		Yes	No	Option B+	No	Yes	Option B+	Option B+	26	Yes	No	No	30+	4
Control	Hospital	4	Yes	Yes	Yes	Yes	Yes	Yes		Yes	No						26	Yes	Yes	Yes	30+	4
Control	Hospital	5+	No	Yes	Yes	Yes	Yes	Yes	No	Yes	No	Option A	Yes	No	Option A	Option A	26	Yes	Yes	Yes		4
Control	Hospital	5+	Yes	Yes	Yes	Yes	Yes	Yes	Yes	Yes	No	Option A	Yes	No	Option A	Option A	26	Yes	No	No	30+	4
Control	Hospital	2	No	Yes	Yes	Yes	Yes	Yes		Yes	No	Option B+	No	Yes	Option B+	Option B+	26	Yes	Yes	Yes	15-29	1
Control	Hospital	2	Yes	Yes	Yes	Yes	Yes	Yes		Yes	No						26	Yes	No	No	15-29	1
Control	Hospital	5+	Yes	Yes	Yes	Yes	Yes	Yes		Yes	No	Option B+	No	Yes	Option B+	Option B+	26	Yes	Yes	Yes	15-29	4
Control	Hospital	3	No	Yes	Yes	Yes	Yes	Yes				Option A	Yes	No	Option A	Option A	26	Yes	Yes	Yes	30+	1
Control	Hospital	5+	Yes	Yes		Yes	Yes	Yes		Yes	No						26	Yes	No	No	30+	4
Control	Hospital	5+		Yes	Yes		Yes	Yes		Yes	No	Option A	Yes	No	Option A	Option A	26	Yes	Yes	Yes	30+	4
Control	Hospital	2	No	Yes	Yes	Yes	Yes	Yes		Yes	No	Option A	Yes	No	Option A	Option A	26	Yes	Yes	Yes	15-29	1
Control	Hospital	5+	No	Yes	Yes	No	Yes	Yes		Yes	No	Option A	Yes	No	Option A	Option A	26	Yes	No	No	15-29	4
Control	Hospital	4	Yes	Yes	Yes	Yes	Yes	Yes		Yes	No	Option A	Yes	No	Option A	Option A	26	Yes	No	No	30+	4
Control	Hospital	5+	No	Yes	Yes	Yes	Yes	Yes		Yes	No	Option A	Yes	No	Option A	Option A	26	Yes	Yes	Yes	30+	4
Control	Hospital	3	No	Yes	Yes	Yes	Yes	Yes	Yes	Yes	No	Option A	Yes	No	Option A	Option A	26	Yes	Yes	Yes	15-29	1
Control	Hospital	2	Yes	Yes	Yes	No	Yes	Yes		Yes	No						26	Yes	Yes	Yes	30+	1
Control	Hospital	5+	No	Yes	Yes	No	No	Yes		Yes	No						26	Yes	Yes	Yes		4
Control	Hospital	5+	No	Yes	Yes		Yes	Yes		Yes	No	Option A	Yes	No	Option A	Option A	26	Yes	No	No	30+	4
Control	Hospital	2	No	Yes	Yes	No	Yes	Yes	No	Yes	No	Option B+	No	Yes	Option B+	Option B+	26	Yes	Yes	Yes	15-29	1
Control	Hospital	4	Yes	Yes	Yes	Yes	Yes	Yes	Yes	Yes	No	Option A	Yes	No	Option A	Option A	26	Yes	Yes	Yes	15-29	4
Control	Hospital	4	No	Yes	Yes	Yes	Yes	Yes		Yes	No	Option A	Yes	No	Option A	Option A	26	Yes	No	No	15-29	4
Control	Hospital	2	Yes	Yes	Yes	No	Yes	Yes		Yes	No	Option B+	No	Yes	Option B+	Option B+	26	Yes	Yes	Yes	30+	1
Control	Hospital	5+	Yes	Yes	Yes	Yes	Yes	Yes		Yes	No						26	Yes	No	No	30+	4
Control	Hospital	2	Yes	Yes	Yes	Yes	Yes	Yes		Yes	No	Option A	Yes	No	Option A	Option A	26	Yes	No	No	15-29	1
Control	Hospital	3	No	Yes	Yes	Yes	Yes	Yes		Yes	No	Option B+	No	Yes	Option B+	Option B+	26	Yes	No	No	15-29	1
Control	Hospital	4	Yes	Yes	Yes	Yes	Yes	Yes		Yes	No						26	Yes	Yes	No	30+	4
Control	Hospital	2	No	Yes	Yes	Yes	Yes	Yes		Yes	No	Option A	Yes	No	Option A	Option A	26	Yes	Yes	Yes	15-29	1
Control	HCII	5+	No		Yes					No	Yes	Option B+	No	Yes	Option B+	Option B+	27	No	No	No	30+	4
Control	HCII	5+	No		Yes					No		Option A	Yes	No			27	No	No	No	30+	4
Control	HCII	4	No		Yes					No	Yes	Option A	Yes	No			27	No	No	No	15-29	4
Control	HCII	1	No		Yes					No	Yes	Option A	Yes	No			27	No	No	No	15-29	1
Control	HCII	2	No		Yes					No	Yes	Option A	Yes	No			27	No	No	No	15-29	1
Control	HCII	5+	No							No	Yes	Option A	Yes	No			27	No	No	No	15-29	4
Control	HCII	5+	No		Yes					No		Option B+	No	Yes	Option B+	Option B+	27	Yes	Yes	Yes	30+	4
Control	HCII	1	No		Yes					No	Yes	Option A	Yes	No	Option A	Option A	27	Yes	Yes	Yes	15-29	1
Control	HCII	2	No		Yes					No		Option A	Yes	No		Option A	27	No	No	No	15-29	1
Control	HCII	2	No		Yes					No							27	No	No	No	15-29	1
Control	HCII	2	No	Yes	Yes					No	Yes	Option A	Yes	No	Option A	Option A	27	No	No	No	15-29	1
Control	HCII	5+	No		Yes					No	Yes					Option A	27	No	No	No	15-29	4
Control	HCII	2	No		No					No	Yes						27	No	No	No	15-29	1
Control	HCII	3	No		Yes			Yes		No	Yes	Option A	Yes	No		Option A	27	Yes	Yes	Yes	30+	1
Control	HCII	4	No		Yes					No	Yes	Option B+	No	Yes	Option B+	Option B+	27	Yes	Yes	Yes	15-29	4
Control	HCII	5+	No		Yes		Yes			No	Yes	Option A	Yes	No		Option A	27	No	No	No	30+	4
Control	HCII	5+	No		Yes					No	Yes	Option A	Yes	No		Option A	27	No	No	No	30+	4
Control	HCII	2	No		Yes					No	Yes	Option B+	No	Yes	Option B+	Option B+	27	Yes	Yes	Yes	15-29	1
Control	HCIV	4	No		Yes	Yes		Yes		Yes	No	Option A	Yes	No			28	Yes	No	No	15-29	4
Control	HCIV	1	No	Yes	No	Yes	Yes	Yes		Yes	No	Option A	Yes	No	Option B+	Option B+	28	Yes	No	No	15-29	1
Control	HCIV	3	No		Yes				Yes			Option B+	No	Yes	Option B+	Option B+	28	Yes	No	No	15-29	1
Control	HCIV	4	No		Yes			Yes				Option A	Yes	No			28	Yes	No	No	15-29	4
Control	HCIV	3	No		Yes			Yes				Option B+	No	Yes	Option B+	Option B+	28	Yes	Yes	Yes	15-29	1
Control	HCIV	4	No		Yes			Yes				Option B+	No	Yes	Option B+	Option B+	28	Yes	No	No	15-29	4
Control	HCIV	1	No	Yes	No	Yes	Yes	Yes		No	Yes	Option B+	No	Yes	Option B+	Option B+	28	Yes	No	No	15-29	1
Control	HCIV	2	Yes	Yes	Yes		No	No		No	Yes						28	Yes	No	No		1
Control	HCIV	4	Yes		No				Yes			Option A	Yes	No			28	Yes	Yes	No	15-29	4
Control	HCIV	5+	No		No					No	Yes	Option A	Yes	No	Option A	Option A	28	Yes	No	No	15-29	4
Control	HCIV	2	No	Yes	No	Yes	Yes			No		Option A	Yes	No	Option A		28	Yes	No	No	30+	1
Control	HCIV	5+	Yes	Yes	No	Yes	Yes	Yes		Yes	No	Option A	Yes	No			28	Yes	No	No	30+	4
Control	HCIV	5+	Yes		No			Yes	No	Yes	No	Option A	Yes	No		Option B+	28	Yes	No	No	15-29	4
Control	HCIV	5+	No		No					No	Yes	Option A	Yes	No			28	Yes	No	No	15-29	4
Control	HCIV	2	Yes	Yes	No	Yes	Yes	No		Yes	No	Option A	Yes	No	Option A	Option A	28	Yes	Yes	No	15-29	1
Control	HCIV	4	No	Yes	No		No	Yes		Yes	No	Option A	Yes	No	Option A	Option A	28	Yes	Yes	No	15-29	4
Control	HCIV	3	No	Yes	No	Yes	Yes	Yes		Yes	No	Option A	Yes	No	Option B+	Option B+	28	Yes	No	No	15-29	1
Control	HCIV	4	Yes		No			Yes		Yes	No	Option A	Yes	No			28	Yes	Yes	No	15-29	4
Control	HCIV	4	No		Yes	Yes		Yes		Yes	No	Option A	Yes	No	Option A	Option A	28	Yes	No	No	15-29	4
Control	HCIV	4	Yes		No			Yes				Option B+	No	Yes			28	Yes	No	No	15-29	4
Control	HCIV	2	Yes		No			Yes		Yes	No	Option B+	No	Yes	Option B+	Option B+	28	Yes	Yes	No	15-29	1
Control	HCIV	4	Yes		No	Yes		Yes		Yes	No	Option B+	No	Yes		Option A	28	Yes	No	No	30+	4
Control	HCIV	3	Yes									Option A	Yes	No		Option A	28	Yes	Yes	No	30+	1
Control	HCIV	3	No		Yes				Yes			Option B+	No	Yes			28	Yes	No	No	15-29	1
Control	HCIV	4	No		No							Option B+	No	Yes			28	No	No	No	15-29	4
Control	HCIV	1	No		Yes			Yes		Yes	No	Option B+	No	Yes	Option B+	Option B+	28	Yes	Yes	No	15-29	1
Control	HCIV	2	Yes		No			Yes		Yes	No	Option B+	No	Yes		Option B+	28	Yes	Yes	No	15-29	1
Control	HCIV	5+	Yes		No			Yes	Yes	Yes	No	Option A	Yes	No	Option A	Option A	28	Yes	Yes	No	15-29	4
Control	HCIV	3	Yes	Yes	No	Yes	Yes	Yes	No	Yes	No	Option A	Yes	No	Option B+	Option B+	28	Yes	Yes	No	30+	1
Control	HCIV	2	Yes	Yes	Yes	Yes	Yes	Yes		Yes	No	Option B+	No	Yes	Option B+	Option B+	28	Yes	No	No	15-29	1
Control	HCIV	2	No		No			Yes				Option B+	No	Yes			28	Yes	No	No	15-29	1
Control	HCIV	4	Yes		No							Option B+	No	Yes			28	Yes	No	No	15-29	4
Control	HCIV	5+	No	Yes	Yes	Yes	Yes	No				Option A	Yes	No	Option A		28	Yes	No	No	15-29	4
Control	HCIV	4	Yes		No			Yes		Yes	No	Option A	Yes	No	Option A	Option A	28	Yes	Yes	No	15-29	4
Control	HCIV	3	No		No			Yes				Option B+	No	Yes	Option B+	Option B+	28	Yes	Yes	No	30+	1
Control	HCIV	3	No		No			Yes				Option A	Yes	No		Option B+	28	Yes	No	No	30+	1
Control	HCIV	1	No		Yes			Yes		Yes	No	Option A	Yes	No			28	Yes	Yes	No	15-29	1
Control	HCIV	2	No		No			Yes				Option B+	No	Yes	Option B+	Option B+	28	Yes	No	No	15-29	1
Control	HCIV	1	No	Yes	No	Yes	Yes	Yes		No	Yes	Option A	Yes	No	Option A	Option A	28	No	No	No	15-29	1
Control	HCIV	3	No		Yes			Yes				Option A	Yes	No		Option A	28	Yes	Yes	Yes	15-29	1
Control	HCIV	3	No	Yes	Yes	Yes	Yes		Yes			Option A	Yes	No	Option A	Option A	28	Yes	Yes	No	15-29	1
Control	HCIV	5+	Yes	Yes	No							Option B+	No	Yes	Option B+		28	Yes	No	No	30+	4
Control	HCIV	5+	Yes		No			Yes	Yes	Yes	No	Option A	Yes	No			28	Yes	Yes	No	15-29	4
Control	HCIV	3	Yes		No			Yes	Yes	Yes	No	Option B+	No	Yes			28	Yes	Yes	No	15-29	1
Control	HCIV	4	No		No							Option A	Yes	No		Option A	28	No	No	No	30+	4
Control	HCIV	4	Yes		Yes			Yes		Yes	No	Option A	Yes	No			28	Yes	No	No	30+	4
Control	HCIV	5+	No		Yes			Yes		Yes	No	Option A	Yes	No		Option B+	28	No	No	No	15-29	4
Control	HCIV	5+	No		Yes			Yes		Yes	No	Option B+	No	Yes	Option B+	Option B+	28	Yes	No	No	15-29	4
Control	HCIV	4	Yes		No			Yes				Option B+	No	Yes	Option B+	Option B+	28	Yes	Yes	No	15-29	4
Control	HCIV	5+	Yes	Yes	Yes	Yes	Yes					Option B+	No	Yes	Option B+	Option B+	29	No	No	No	15-29	4
Control	HCIV	5+	Yes	Yes	Yes	Yes	Yes					Option B+	No	Yes	Option B+	Option B+	29	Yes	Yes	No	15-29	4
Control	HCIV	1	No		Yes							Option A	Yes	No			29	No	No	No	15-29	1
Control	HCIV	3	Yes		Yes							Option B+	No	Yes			29	No	No	No	30+	1
Control	HCIV	4	No	Yes	Yes	Yes	Yes					Option A	Yes	No	Option A	Option A	29	No	No	No	15-29	4
Control	HCIV	1	Yes	Yes	Yes	Yes	Yes			No	Yes	Option B+	No	Yes	Option B+	Option B+	29	No	No	No	15-29	1
Control	HCIV	2	No	Yes	Yes	Yes	Yes					Option B+	No	Yes	Option A	Option A	29	No	No	No	15-29	1
Control	HCIV	3	No	Yes	Yes	Yes	Yes					Option A	Yes	No	Option A	Option A	29	No	No	No	30+	1
Control	HCIV	2	Yes	Yes	Yes	Yes	Yes			No	Yes	Option A	Yes	No	Option B+	Option B+	29	Yes	Yes	No	15-29	1
Control	HCIV	3	Yes	Yes		Yes	Yes		No			Option A	Yes	No	Option A	Option A	29	Yes	Yes	No	15-29	1
Control	HCIV	5+	Yes		Yes							Option A	Yes	No			29	No	No	No	30+	4
Control	HCIV	3	Yes	Yes		Yes	Yes		No			Option A	Yes	No	Option A	Option A	29	Yes	Yes	No	15-29	1
Control	HCIV	1	Yes		Yes					No	Yes	Option B+	No	Yes			29	No	No	No	15-29	1
Control	HCIV	5+	No	Yes	Yes	Yes	Yes			No	Yes				Option A	Option A	29	Yes	No	No	30+	4
Control	HCIV	1	Yes	Yes	Yes	Yes	Yes					Option A	Yes	No	Option A	Option A	29	Yes	No	No	15-29	1
Control	HCIV	2	No		Yes							Option B+	No	Yes			29	No	No	No	15-29	1
Control	HCIV	3	No		Yes							Option A	Yes	No			29	No	No	No	15-29	1
Control	HCIV	2	Yes		Yes												29	No	No	No	15-29	1
Control	HCIV	4	No		Yes					No	Yes						29	No	No	No	15-29	4
Control	HCIV	5+	No	Yes	Yes	Yes	Yes					Option A	Yes	No	Option A	Option A	29	No	No	No	15-29	4
Control	HCIV	2	No	Yes	Yes	Yes	Yes					Option B+	No	Yes	Option B+	Option B+	29	Yes	Yes	No	30+	1
Control	HCIV	2	Yes		Yes							Option A	Yes	No	Option A	Option A	29	Yes	No	No	15-29	1
Control	HCIV	1	Yes	Yes			Yes		No			Option A	Yes	No	Option A	Option A	29	Yes	No	No	15-29	1
Control	HCIV	5+	No	Yes	Yes	Yes	Yes			No	Yes	Option B+	No	Yes	Option B+	Option B+	29	Yes	No	No	30+	4
Control	HCIV	2	Yes		Yes							Option A	Yes	No			29	No	No	No	15-29	1
Control	HCIV	5+	Yes	Yes	Yes	Yes	Yes					Option A	Yes	No	Option A	Option A	29	No	No	No	15-29	4
Control	HCIV	2	No		Yes							Option A	Yes	No			29	No	No	No	15-29	1
Control	HCIV	5+	Yes		Yes							Option B+	No	Yes	Option B+	Option B+	29	No	No	No	30+	4
Control	HCIV	2	No	Yes	Yes	Yes	Yes					Option B+	No	Yes	Option A	Option B+	29	No	No	No	15-29	1
Control	HCIV	5+	Yes	Yes	Yes			Yes							Option A	Option A	29	No	No	No	15-29	4
Control	HCIV	5+	Yes		Yes							Option A	Yes	No			29	No	No	No	15-29	4
Control	HCIV	5+	No	Yes	Yes	Yes	Yes					Option B+	No	Yes	Option B+	Option B+	29	No	No	No	30+	4
Control	HCIV	4	No	Yes		Yes	Yes		Yes			Option B+	No	Yes	Option B+	Option B+	29	Yes	No	No	30+	4
Control	HCIV	1	Yes	Yes	Yes	Yes	Yes			No	Yes	Option A	Yes	No	Option A	Option A	29	Yes	No	No	15-29	1
Control	HCIV	5+	Yes		Yes							Option B+	No	Yes			29	No	No	No	30+	4
Control	HCIV	5+	No	No								Option A	Yes	No			29	No	No	No	15-29	4
Control	HCIV	1	Yes	Yes			Yes		No			Option A	Yes	No	Option A	Option A	29	Yes	No	No	15-29	1
Control	HCIV	1	No	Yes	Yes	Yes	Yes					Option A	Yes	No	Option A	Option A	29	Yes	No	No	15-29	1
Control	HCIV	5+	Yes	Yes	Yes							Option A	Yes	No			29	No	No	No	30+	4
Control	HCIV	4	No	Yes		Yes	Yes		Yes			Option A	Yes	No	Option A	Option A	29	Yes	No	No	30+	4
Control	HCIV	1	No		Yes							Option A	Yes	No			29	No	No	No	15-29	1
Control	HCIV	2	No	Yes	Yes	Yes	Yes					Option B+	No	Yes	Option B+	Option B+	29	No	No	No	30+	1
Control	HCIV	1	No		Yes							Option A	Yes	No	Option A	Option A	29	No	No	No	15-29	1
Control	HCIV	3	Yes	Yes	Yes	Yes	Yes					Option A	Yes	No	Option A	Option A	29	No	No	No	15-29	1
Control	HCIV	3	Yes	Yes	Yes	Yes	Yes					Option B+	No	Yes	Option B+	Option B+	29	No	No	No	30+	1
Control	HCIV	5+	No	Yes	Yes	Yes	Yes								Option A	Option A	29	No	No	No	15-29	4
Control	HCIV	1	No	No	Yes				Yes			Option A	Yes	No			29	No	No	No	15-29	1
Control	HCIV	1	No	Yes	Yes	Yes	Yes								Option A	Option A	29	Yes	No	No	15-29	1
Intervention	Hospital	1	Yes	Yes	Yes	Yes	Yes	Yes	No	Yes	No	Option A	Yes	No	Option A	Option A	30	Yes	Yes	Yes	15-29	1
Intervention	Hospital	5+	No	No	Yes	Yes	Yes	No	No			Option A	Yes	No		Option A	30	Yes	Yes	Yes	30+	4
Intervention	Hospital	5+	No	Yes	Yes	Yes	Yes	No	No			Option A	Yes	No	Option A	Option A	30	Yes	Yes	Yes	15-29	4
Intervention	Hospital	2	No	Yes	Yes	Yes	Yes	No	No	No		Option A	Yes	No	Option A	Option A	30	Yes	Yes	Yes	30+	1
Intervention	Hospital	3	Yes	Yes	Yes	Yes	Yes	No	No	No		Option A	Yes	No	Option A	Option A	30	Yes	Yes	Yes	15-29	1
Intervention	Hospital	4	Yes	Yes	Yes	Yes	Yes	No	No			Option A	Yes	No	Option A	Option A	30	Yes	Yes	Yes	15-29	4
Intervention	Hospital	5+	Yes		No	Yes	Yes										30	Yes	Yes	Yes	30+	4
Intervention	Hospital	5+	No	Yes	Yes	Yes	Yes	Yes	No	Yes	No	Option A	Yes	No	Option A	Option A	30	Yes	Yes	Yes	15-29	4
Intervention	Hospital	4	No	Yes	Yes	Yes	Yes	Yes		Yes	No	Option A	Yes	No	Option A	Option A	30	Yes	Yes	Yes	15-29	4
Intervention	Hospital	2	No	Yes	Yes	Yes	Yes	Yes	No	No		Option A	Yes	No	Option A	Option A	30	Yes	Yes	Yes	30+	1
Intervention	Hospital	1	No	Yes	Yes	Yes	Yes	Yes		Yes	No	Option A	Yes	No	Option A	Option B+	30	Yes	Yes	Yes	15-29	1
Intervention	Hospital	4	Yes	Yes	Yes	Yes	Yes	Yes	No	Yes	No	Option A	Yes	No	Option A	Option A	30	Yes	Yes	Yes	30+	4
Intervention	Hospital	2	Yes	Yes	Yes	Yes	Yes	Yes	No	Yes	No	Option A	Yes	No	Option A	Option A	30	Yes	Yes	Yes	30+	1
Intervention	Hospital	2	No	Yes		Yes	Yes	No	No			Option A	Yes	No	Option A	Option A	30	Yes	Yes	Yes	15-29	1
Intervention	Hospital	5+	No	No	No	Yes	Yes	No	No								30	Yes	Yes	Yes	30+	4
Intervention	Hospital	1	No	Yes	Yes	Yes	Yes	Yes		Yes	No	Option B+	No	Yes	Option B+	Option B+	30	Yes	No	No	15-29	1
Intervention	Hospital	3	No	Yes	Yes	Yes	Yes	Yes		Yes	No	Option A	Yes	No		Option B+	30	Yes	Yes	Yes	15-29	1
Intervention	Hospital	5+	Yes	Yes	Yes	Yes	Yes	Yes	No	Yes	No	Option A	Yes	No	Option A	Option A	30	Yes	Yes	Yes	30+	4
Intervention	Hospital	5+	Yes	Yes	Yes	Yes	Yes	Yes	No	Yes	No	Option A	Yes	No	Option A	Option A	30	Yes	Yes	Yes	30+	4
Intervention	Hospital	4	No	Yes	Yes	Yes	No	Yes		Yes	No	Option B+	No	Yes		Option B+	30	Yes	No	No	30+	4
Intervention	Hospital	1	No	Yes	Yes	Yes	Yes	Yes	No	Yes	No	Option A	Yes	No	Option A	Option A	30	Yes	Yes	Yes	15-29	1
Intervention	Hospital	2	Yes	Yes	Yes	Yes	Yes	No				Option A	Yes	No	Option A	Option A	30	Yes	Yes	Yes	15-29	1
Intervention	Hospital	5+	No	No	Yes	Yes	Yes	No				Option A	Yes	No	Option A		30	Yes	No	No	30+	4
Intervention	Hospital	1	Yes	Yes	Yes	Yes	Yes	No		No	Yes	Option A	Yes	No	Option A	Option A	30	Yes	Yes	Yes	15-29	1
Intervention	Hospital	5+	Yes	Yes	Yes	Yes	Yes	No	No			Option A	Yes	No	Option A	Option A	30	Yes	Yes	Yes	30+	4
Intervention	Hospital	1	Yes	Yes	Yes	Yes	Yes	No	No			Option A	Yes	No	Option A	Option A	30	Yes	Yes	Yes	15-29	1
Intervention	Hospital	5+	No	Yes	Yes	Yes	Yes	No	No			Option A	Yes	No	Option A	Option A	30	Yes	Yes	Yes	15-29	4
Intervention	Hospital	1	No	Yes	Yes	Yes	Yes	Yes	No	Yes	No	Option A	Yes	No	Option A	Option A	30	Yes	Yes	Yes	15-29	1
Intervention	Hospital	1	Yes	No	Yes	Yes	Yes	No	No	No		Option A	Yes	No	Option A	Option A	30	Yes	Yes	Yes	15-29	1
Intervention	Hospital	2	No	Yes	Yes	Yes	Yes	Yes	No	Yes	No	Option A	Yes	No	Option A	Option A	30	Yes	Yes	Yes	30+	1
Intervention	Hospital	5+	Yes	Yes	Yes	Yes	Yes	No	No	No		Option A	Yes	No	Option A	Option A	30	Yes	Yes	Yes	30+	4
Intervention	Hospital	5+	No	Yes	Yes	Yes	No	Yes		Yes	No	Option B+	No	Yes	Option B+	Option B+	30	Yes	No	No	30+	4
Intervention	Hospital	5+	No	No	Yes	Yes	Yes	No	No			Option A	Yes	No	Option A	Option A	30	Yes	Yes	Yes	15-29	4
Intervention	Hospital	2	No	Yes	Yes	Yes	Yes	Yes	No	Yes	No	Option A	Yes	No	Option A	Option A	30	Yes	Yes	Yes	15-29	1
Intervention	Hospital	5+	No	Yes	Yes	Yes	Yes	No	No			Option A	Yes	No	Option A	Option A	30	Yes	Yes	Yes	15-29	4
Intervention	Hospital	4	No	Yes	Yes	Yes	Yes	Yes	No	Yes	No						30	Yes	Yes	Yes	30+	4
Intervention	Hospital	3	Yes	Yes	Yes	Yes	Yes	Yes	No	No	Yes	Option A	Yes	No	Option A	Option A	30	Yes	Yes	Yes	15-29	1
Intervention	Hospital	5+	No	Yes	Yes	Yes	Yes	No	No			Option A	Yes	No	Option A	Option A	30	Yes	Yes	Yes	15-29	4
Intervention	Hospital	5+	No	Yes	Yes	Yes	Yes	Yes		Yes	No	Option B+	No	Yes	Option B+	Option B+	30	No	No	No	15-29	4
Intervention	Hospital	3	Yes	Yes	Yes	Yes	Yes	Yes	No	Yes	No	Option A	Yes	No	Option A	Option A	30	Yes	Yes	Yes	15-29	1
Intervention	Hospital	3	Yes	Yes	Yes	Yes	Yes	No	No	No		Option A	Yes	No	Option A	Option A	30	Yes	Yes	Yes	15-29	1
Intervention	Hospital	3	Yes	No	Yes	Yes	Yes	Yes	No	No	Yes	Option A	Yes	No	Option A	Option A	30	Yes	Yes	Yes	30+	1
Intervention	Hospital	1	No	Yes	Yes	Yes		Yes	No	Yes	No	Option A	Yes	No	Option A	Option A	30	Yes	Yes	Yes	15-29	1
Intervention	Hospital	5+	Yes	Yes	Yes	Yes	Yes	No	No			Option A	Yes	No	Option A	Option A	30	Yes	Yes	Yes	30+	4
Intervention	Hospital	3	Yes	No	Yes	Yes	Yes	Yes				Option A	Yes	No	Option A	Option A	30	Yes	No	No	15-29	1
Intervention	Hospital	5+	Yes	Yes	Yes	Yes	Yes	No	No			Option A	Yes	No	Option A	Option A	30	Yes	Yes	Yes	15-29	4
Intervention	Hospital	3	No	Yes	Yes	Yes	Yes	Yes		Yes	No	Option B+	No	Yes	Option B+	Option B+	30	Yes	Yes	Yes	30+	1
Intervention	Hospital	1	No	Yes	Yes	Yes	Yes	No	No	No		Option A	Yes	No	Option A	Option A	30	Yes	Yes	Yes	15-29	1
Intervention	Hospital	5+	No	Yes	No	Yes	Yes	No	No			Option A	Yes	No	Option A	Option A	30	Yes	Yes	Yes	15-29	4
Intervention	Hospital	5+	No	Yes	Yes	Yes	Yes	No	No			Option A	Yes	No	Option A	Option A	30	Yes	Yes	Yes	15-29	4
Intervention	Hospital	3	No	Yes	Yes	Yes	Yes	No	No			Option A	Yes	No	Option A	Option A	30	Yes	Yes	Yes	15-29	1
Intervention	Hospital	3	Yes	Yes	Yes	Yes	Yes	Yes	No	Yes	No	Option A	Yes	No	Option A	Option A	30	Yes	Yes	Yes	30+	1
Intervention	Hospital	5+	Yes	Yes	Yes	Yes	Yes	No	No			Option A	Yes	No	Option A	Option A	30	Yes	Yes	Yes	15-29	4
Intervention	Hospital	5+	Yes	Yes	Yes	Yes	Yes	No	No			Option A	Yes	No	Option A	Option A	30	Yes	Yes	Yes	15-29	4
Intervention	Hospital	1	No	No	Yes	Yes	Yes	No				Option A	Yes	No	Option A	Option A	30	Yes	Yes	Yes	30+	1
Intervention	Hospital	4	Yes	Yes	Yes	Yes	Yes	Yes		No	Yes	Option A	Yes	No	Option A	Option A	30	Yes	Yes	Yes	30+	4
Intervention	Hospital	2	Yes	Yes	Yes	Yes	Yes	No	No	No		Option A	Yes	No	Option A	Option A	30	Yes	Yes	Yes	15-29	1
Intervention	Hospital	5+	No	Yes	Yes	Yes	Yes	Yes		Yes	No	Option A	Yes	No	Option A	Option A	30	Yes	Yes	Yes	30+	4
Intervention	Hospital	3	No	Yes	Yes	Yes	Yes	Yes	No	Yes	No	Option A	Yes	No	Option A	Option A	30	Yes	Yes	Yes	30+	1
Intervention	Hospital	3	Yes	Yes	Yes	Yes	Yes	No	No			Option A	Yes	No	Option A	Option A	30	Yes	Yes	Yes	15-29	1
Intervention	Hospital	2	Yes	Yes	Yes	Yes	Yes	Yes	Yes	Yes	No	Option B+	No	Yes	Option B+	Option B+	30	Yes	No	No	15-29	1
Intervention	Hospital	2	No	Yes	Yes	Yes	Yes	Yes	Yes	Yes	No	Option A	Yes	No	Option A	Option A	30	Yes	Yes	Yes	15-29	1
Intervention	Hospital	2	No	Yes	Yes	Yes	Yes	Yes		Yes	No	Option B+	No	Yes	Option B+	Option B+	30	Yes	Yes	No	15-29	1
Intervention	Hospital	5+	No	Yes	Yes	Yes	Yes	No	No			Option A	Yes	No	Option A	Option A	30	Yes	Yes	Yes	15-29	4
Intervention	Hospital	2	Yes		Yes	Yes	Yes					Option A	Yes	No	Option A	Option A	30	Yes	Yes	Yes	15-29	1
Intervention	Hospital	1	No	Yes	Yes	Yes		No				Option A	Yes	No	Option A		30	Yes	Yes	No	15-29	1
Intervention	Hospital	1	Yes	Yes	Yes	Yes	Yes	Yes		Yes	No	Option B+	No	Yes	Option B+	Option B+	30	Yes	No	No	15-29	1
Intervention	Hospital	3	No	No	Yes	Yes	Yes	Yes		Yes	No	Option A	Yes	No	Option B+	Option B+	30	Yes	Yes	Yes	15-29	1
Intervention	Hospital	4	Yes	No	Yes	Yes	Yes	Yes		Yes	No	Option A	Yes	No	Option A	Option A	30	Yes	Yes	Yes	30+	4
Intervention	Hospital	4	No	Yes	Yes	Yes	Yes	No		No		Option A	Yes	No	Option A	Option A	30	Yes	Yes	Yes	30+	4
Intervention	Hospital	2	Yes	Yes	Yes	Yes	Yes	Yes	No	Yes	No	Option A	Yes	No	Option A	Option A	30	Yes	Yes	Yes	30+	1
Intervention	Hospital	5+	Yes	Yes	Yes	Yes	Yes	No	No			Option A	Yes	No	Option A	Option A	30	Yes	Yes	Yes		4
Intervention	Hospital	1	No	Yes	Yes	Yes	Yes	No	No	No		Option A	Yes	No	Option A	Option A	30	Yes	Yes	Yes	30+	1
Intervention	Hospital	4	Yes	Yes	Yes	Yes	Yes	No	No			Option A	Yes	No	Option A	Option A	30	Yes	Yes	Yes	30+	4
Intervention	Hospital	5+	No	Yes	Yes	Yes	Yes	No	No			Option A	Yes	No	Option A		30	Yes	Yes	Yes	30+	4
Intervention	Hospital	1	No	Yes	Yes	Yes	Yes	Yes	No	Yes	No	Option A	Yes	No	Option A	Option A	30	Yes	Yes	Yes	15-29	1
Intervention	Hospital	5+	No	Yes	Yes	Yes	Yes	No	No			Option A	Yes	No	Option A	Option B+	30	Yes	Yes	Yes	15-29	4
Intervention	Hospital	4	No	No	Yes	Yes	Yes	Yes		Yes	No	Option B+	No	Yes	Option B+	Option B+	30	Yes	Yes	Yes	15-29	4
Intervention	Hospital	5+	Yes	Yes	Yes	Yes	Yes	Yes	No	No		Option A	Yes	No	Option A	Option A	30	Yes	Yes	Yes	30+	4
Intervention	Hospital	5+	No	Yes	Yes	Yes	Yes	No	No			Option A	Yes	No	Option A	Option A	30	Yes	Yes	Yes	30+	4
Intervention	Hospital	4	No	Yes	Yes	Yes	Yes	No		No		Option A	Yes	No	Option A	Option A	30	Yes	Yes	Yes	15-29	4
Intervention	Hospital	2	No	Yes	Yes	Yes	Yes	Yes	No	Yes	No	Option A	Yes	No	Option A	Option A	30	Yes	Yes	Yes	30+	1
Intervention	Hospital	5+	Yes	Yes	Yes	Yes	Yes	Yes	No	Yes	No	Option A	Yes	No	Option A	Option A	30	Yes	Yes	Yes	30+	4
Intervention	Hospital	2	Yes	Yes	Yes	Yes	Yes	Yes		Yes	No	Option B+	No	Yes	Option B+	Option B+	30	Yes	No	No	15-29	1
Intervention	Hospital	2	No	Yes	Yes	Yes	Yes	No	No			Option A	Yes	No	Option A	Option A	30	Yes	Yes	Yes	30+	1
Intervention	Hospital	4	No	No	Yes	Yes	Yes	No	No			Option A	Yes	No			30	Yes	Yes	Yes	30+	4
Intervention	Hospital	5+	No	No	Yes	Yes	Yes	No	No			Option A	Yes	No	Option A	Option A	30	Yes	Yes	Yes	30+	4
Control	HCIV	1	No	Yes	Yes		Yes					Option B+	No	Yes	Option B+	Option B+	31	Yes	No	No	15-29	1
Control	HCIV	4	No	Yes	Yes		Yes	Yes		Yes	No						31	Yes	Yes	Yes	30+	4
Control	HCIV	1	No	Yes	Yes	Yes	Yes	Yes		Yes	No	Option A	Yes	No	Option A		31	No	No	No	15-29	1
Control	HCIV	1	No	Yes	Yes		Yes					Option A	Yes	No	Option A		31	No	No	No	15-29	1
Control	HCIV	3	No	Yes	Yes		Yes					Option B+	No	Yes	Option B+	Option B+	31	Yes	No	No	15-29	1
Control	HCIV	3	Yes	Yes	Yes	Yes	Yes	Yes		Yes	No	Option B+	No	Yes	Option B+		31	Yes	Yes	Yes	15-29	1
Control	HCIV	1	No	Yes	Yes		Yes	Yes		No	Yes	Option A	Yes	No	Option A		31	No	No	No	15-29	1
Control	HCIV	1	No	Yes	Yes	No						Option B+	No	Yes	Option B+	Option B+	31	No	No	No	15-29	1
Control	HCIV	1	No	Yes	Yes		Yes					Option A	Yes	No	Option A	Option A	31	Yes	No	No	15-29	1
Control	HCIV	2	No	Yes	Yes		Yes	Yes		No	Yes						31	No	No	No	15-29	1
Control	HCIV	5+	No	Yes	Yes		Yes					Option B+	No	Yes	Option B+	Option B+	31	No	No	No	30+	4
Control	HCIV	1	No		Yes		Yes	Yes		No	Yes	Option B+	No	Yes	Option B+	Option B+	31	Yes	No	No	15-29	1
Control	HCIV	5+	Yes		Yes		Yes					Option B+	No	Yes	Option B+		31	Yes	No	No	30+	4
Control	HCIV	5+	No	Yes	Yes		Yes	Yes		Yes	No	Option A	Yes	No			31	Yes	No	No	30+	4
Control	HCIV	3	No	Yes	Yes		Yes										31	Yes	Yes	No	15-29	1
Control	HCIV	5+	Yes	Yes	Yes		Yes					Option A	Yes	No	Option A	Option A	31	Yes	No	No	15-29	4
Control	HCIV	3	No	Yes	Yes		Yes	Yes		No	Yes						31	No	No	No	15-29	1
Control	HCIV	2	No	Yes	Yes		Yes	Yes		Yes	No	Option A	Yes	No	Option A		31	No	No	No	15-29	1
Control	HCIV	5+	Yes	Yes	Yes		Yes					Option A	Yes	No	Option A		31	No	No	No	30+	4
Control	HCIV	2	No	Yes	Yes		Yes					Option B+	No	Yes	Option B+	Option B+	31	Yes	No	No	15-29	1
Control	HCIV	5+	No	Yes	Yes		Yes	Yes		Yes	No						31	Yes	Yes	Yes	30+	4
Control	HCIV	5+	No	Yes	Yes		Yes	Yes	Yes	Yes	No	Option A	Yes	No	Option B+		31	Yes	No	No	30+	4
Control	HCIV	1	No		Yes		Yes	Yes		No	Yes						31	Yes	No	No	15-29	1
Control	HCIV	2	Yes	Yes	Yes		Yes	Yes		Yes	No						31	No	No	No	15-29	1
Control	HCIV	1	No	Yes	Yes		Yes	Yes	Yes	No		Option A	Yes	No			31	Yes	No	No	15-29	1
Control	HCIV	5+	No	Yes	Yes		Yes										31	No	No	No	30+	4
Control	HCIV	2	No	Yes	Yes		Yes	Yes		Yes	No						31	Yes	Yes	Yes	30+	1
Control	HCIV	3	No	Yes	Yes		Yes					Option A	Yes	No	Option A	Option A	31	Yes	No	No	15-29	1
Control	HCIV	2	No	Yes	Yes		Yes	Yes									31	No	No	No	15-29	1
Control	HCIV	3	No	Yes	Yes		Yes										31	No	No	No	15-29	1
Control	HCIV	5+	No	Yes	Yes		Yes	Yes	Yes	Yes	No	Option A	Yes	No	Option A	Option A	31	Yes	No	No	15-29	4
Control	HCIV	1	No	Yes	Yes		Yes										31	No	No	No	15-29	1
Control	HCIV	2	No	Yes	Yes		Yes	Yes	No	Yes	No						31	Yes	Yes	No	15-29	1
Control	HCIV	5+	No	Yes	Yes	Yes	Yes	Yes		Yes	No	Option A	Yes	No	Option A	Option A	31	Yes	Yes	Yes	30+	4
Control	HCIV	1	No	Yes	Yes	No									Option A		31	No	No	No	15-29	1
Control	HCIV	3	No	Yes	Yes		Yes	Yes		Yes	No						31	Yes	No	No	15-29	1
Control	HCIV	4	No	Yes	Yes		Yes			Yes	No	Option B+	No	Yes	Option B+	Option B+	31	Yes	No	No	15-29	4
Control	HCIV	2	No	Yes	Yes		Yes										31	No	No	No	15-29	1
Control	HCIV	5+	Yes	Yes	Yes		Yes	Yes		Yes	No	Option A	Yes	No			31	Yes	No	No	30+	4
Control	HCIV	5+	No	Yes	Yes		Yes	Yes		No	Yes						31	No	No	No	15-29	4
Control	HCIV	5+	No	Yes	Yes		Yes	Yes		Yes	No	Option A	Yes	No	Option A		31	Yes	No	No	30+	4
Control	HCIV	4	No	Yes	Yes		Yes					Option B+	No	Yes	Option B+	Option B+	31	Yes	No	No	30+	4
Control	HCIV	3	No	Yes	Yes		Yes					Option A	Yes	No	Option A		31	No	No	No	15-29	1
Control	HCIV	2	Yes	Yes	Yes		Yes					Option A	Yes	No	Option A		31	Yes	No	No	15-29	1
Control	HCIV	4	No	Yes	Yes		Yes			Yes	No						31	Yes	No	No	15-29	4
Control	HCIV	2	No	Yes	Yes		Yes	Yes		No	Yes	Option B+	No	Yes	Option B+	Option B+	31	Yes	No	No	15-29	1
Control	HCIV	4	No	Yes	Yes		Yes										31	No	No	No	30+	4
Control	HCIV	2	No	Yes	Yes		Yes	Yes		Yes	No						31	No	No	No	15-29	1
Control	Hospital	3	No		Yes							Option A	Yes	No			32	Yes	Yes	No	15-29	1
Control	Hospital	5+	Yes	No	Yes							Option B+	No	Yes	Option B+	Option B+	32	Yes	Yes	No	30+	4
Control	Hospital	2	No									Option A	Yes	No	Option A	Option A	32	Yes	No	No	15-29	1
Control	Hospital	1	No		Yes							Option A	Yes	No			32	Yes	Yes	Yes	15-29	1
Control	Hospital	5+	No									Option B+	No	Yes	Option B+	Option B+	32	Yes	Yes	No	15-29	4
Control	Hospital	1	No		Yes							Option B+	No	Yes			32	No	No	No	15-29	1
Control	Hospital	3	No		No			Yes				Option B+	No	Yes	Option B+	Option B+	32	Yes	Yes	No	15-29	1
Control	Hospital	1	No	Yes	No		Yes								Option A		32	Yes	No	No	15-29	1
Control	Hospital	5+	No	No						No	Yes						32	No	No	No	30+	4
Control	Hospital	2	No									Option B+	No	Yes	Option B+	Option B+	32	Yes	No	No	15-29	1
Control	Hospital	1	Yes		Yes							Option B+	No	Yes	Option B+	Option B+	32	Yes	Yes	No	15-29	1
Control	Hospital	1	No		Yes							Option A	Yes	No	Option A	Option A	32	Yes	Yes	Yes	15-29	1
Control	Hospital	5+	No		Yes							Option B+	No	Yes	Option B+	Option B+	32	Yes	No	No	15-29	4
Control	Hospital	3	Yes		Yes							Option A	Yes	No			32	No	No	No	15-29	1
Control	Hospital	1	No		Yes				Yes								32	Yes	Yes	No	15-29	1
Control	Hospital	1	No	No	Yes												32	No	No	No	15-29	1
Control	Hospital	5+	Yes	No	Yes							Option A	Yes	No			32	No	No	No	30+	4
Control	Hospital	2	No		Yes				Yes			Option B+	No	Yes	Option B+	Option B+	32	Yes	No	No	30+	1
Control	Hospital	3	No		Yes												32	Yes	Yes	No	15-29	1
Control	Hospital	2	No		Yes				No								32	Yes	Yes	No	15-29	1
Control	Hospital	1	No														32	No	No	No	15-29	1
Control	Hospital	2	No														32	No	No	No	15-29	1
Control	Hospital	5+	No		Yes												32	No	No	No	15-29	4
Control	Hospital	2	No														32	No	No	No	15-29	1
Control	Hospital	1	No		Yes												32	No	No	No	15-29	1
Control	Hospital	2	No														32	No	No	No	30+	1
Control	Hospital	3	Yes		Yes							Option A	Yes	No	Option A	Option A	32	Yes	No	No	15-29	1
Control	Hospital	1	No		Yes							Option A	Yes	No			32	No	No	No	15-29	1
Control	Hospital	2	No														32	No	No	No	15-29	1
Control	Hospital	1	No		Yes							Option B+	No	Yes	Option B+	Option B+	32	Yes	Yes	Yes	15-29	1
Control	Hospital	2	No		Yes							Option B+	No	Yes	Option B+	Option B+	32	Yes	Yes	No	15-29	1
Control	Hospital	5+	No		Yes							Option B+	No	Yes	Option B+	Option B+	32	Yes	Yes	No	15-29	4
Control	Hospital	5+	No		Yes							Option B+	No	Yes			32	No	No	No	15-29	4
Control	Hospital	5+	No		Yes												32	No	No	No	30+	4
Control	Hospital	3	No		No			Yes				Option B+	No	Yes			32	No	No	No	15-29	1
Control	Hospital	2	No		Yes												32	No	No	No	15-29	1
Control	Hospital	2	No	No	Yes					No	Yes						32	No	No	No	15-29	1
Control	Hospital	2	No		Yes				Yes								32	Yes	Yes	No	15-29	1
Control	Hospital	5+	No														32	Yes	No	No	15-29	4
Control	Hospital	1	No	No	Yes							Option A	Yes	No	Option A	Option A	32	Yes	No	No	15-29	1
Control	Hospital	5+	No		Yes												32	No	No	No	15-29	4
Control	Hospital	1	Yes		Yes		Yes					Option A	Yes	No			32	Yes	Yes	No	15-29	1
Control	Hospital	5+	No		Yes							Option B+	No	Yes			32	No	No	No	30+	4
Control	Hospital	2	Yes		Yes							Option A	Yes	No			32	No	No	No	15-29	1
Control	Hospital	1	No		Yes												32	No	No	No	15-29	1
Control	Hospital	2	No		Yes							Option B+	No	Yes			32	No	No	No	15-29	1
Control	Hospital	2	No		Yes				No			Option B+	No	Yes			32	Yes	Yes	No	15-29	1
Control	Hospital	1	Yes		Yes							Option B+	No	Yes			32	No	No	No	15-29	1
Control	Hospital	1	Yes		Yes							Option B+	No	Yes			32	Yes	No	No	15-29	1
Control	Hospital	1	No	No	Yes							Option A	Yes	No			32	No	No	No	15-29	1
Control	Hospital	4	Yes		Yes							Option B+	No	Yes			32	No	No	No	30+	4
Control	Hospital	5+	Yes	No	Yes							Option A	Yes	No	Option A	Option A	32	Yes	No	No	30+	4
Control	Hospital	5+	No		Yes							Option A	Yes	No			32	No	No	No	15-29	4
Control	Hospital	1	No		Yes							Option B+	No	Yes			32	No	No	No	15-29	1
Control	Hospital	1	Yes		Yes							Option B+	No	Yes			32	No	No	No	15-29	1
Intervention	HCIV	5+	Yes	Yes	Yes	Yes	Yes	Yes	No	Yes	No	Option B+	No	Yes	Option B+	Option B+	33	Yes	Yes	Yes	30+	4
Intervention	HCIV	4	No	Yes	Yes	Yes	Yes	Yes	No	Yes	No	Option B+	No	Yes	Option B+	Option B+	33	Yes	Yes	Yes	30+	4
Intervention	HCIV	5+	Yes		Yes	Yes	Yes	No	No			Option A	Yes	No	Option A	Option A	33	Yes	Yes	Yes	30+	4
Intervention	HCIV	4	No	No	Yes	Yes	Yes		No			Option A	Yes	No	Option A	Option A	33	Yes	Yes	Yes	15-29	4
Intervention	HCIV	5+	Yes	Yes	Yes	Yes	Yes	Yes	No	Yes	No	Option B+	No	Yes	Option B+	Option B+	33	Yes	Yes	Yes	30+	4
Intervention	HCIV	1	No	No	Yes	Yes	No	Yes	No	Yes	No	Option A	Yes	No	Option A	Option B+	33	Yes	Yes	Yes	15-29	1
Intervention	HCIV	5+	No	Yes	Yes	Yes	Yes	No	No			Option A	Yes	No	Option A	Option A	33	Yes	Yes	Yes	30+	4
Intervention	HCIV	5+	Yes	Yes	Yes	Yes	Yes	No	No	No		Option A	Yes	No	Option A	Option A	33	Yes	Yes	Yes	30+	4
Intervention	HCIV	5+	Yes	Yes	Yes	Yes		No	No	No					Option A	Option A	33	Yes	Yes	Yes	15-29	4
Intervention	HCIV	5+	Yes	Yes	Yes	Yes		No	No	No		Option A	Yes	No	Option A	Option A	33	Yes	Yes	Yes	30+	4
Intervention	HCIV	5+	Yes	Yes	Yes	Yes	Yes	Yes	No	Yes	No	Option B+	No	Yes	Option B+	Option B+	33	Yes	Yes	Yes	30+	4
Intervention	HCIV	2	No	Yes	Yes	Yes	Yes	Yes	No	No	Yes	Option B+	No	Yes	Option B+	Option B+	33	Yes	Yes	Yes	30+	1
Intervention	HCIV	5+	Yes	Yes	Yes	Yes	Yes	Yes	No	Yes	No	Option A	Yes	No	Option A	Option A	33	Yes	Yes	Yes	30+	4
Intervention	HCIV	1	No	No	Yes	No	No	Yes		No	Yes	Option B+	No	Yes			33	Yes	Yes	Yes	15-29	1
Intervention	HCIV	5+	Yes	Yes	Yes	Yes	Yes	Yes	No	Yes	No	Option B+	No	Yes	Option B+	Option B+	33	Yes	Yes	Yes	30+	4
Intervention	HCIV	2	Yes	Yes	Yes	Yes	Yes	Yes		No	Yes	Option A	Yes	No	Option A	Option A	33	Yes	Yes	Yes	15-29	1
Intervention	HCIV	1	Yes	Yes	Yes	Yes	Yes	Yes	No	Yes	No	Option A	Yes	No	Option B+	Option B+	33	Yes	Yes	Yes	15-29	1
Intervention	HCIV	5+	Yes	Yes	Yes	Yes	Yes	No	No			Option A	Yes	No	Option A	Option A	33	Yes	Yes	Yes	30+	4
Intervention	HCIV	5+	Yes	Yes	Yes	Yes	Yes	No	No			Option A	Yes	No	Option A	Option A	33	Yes	Yes	Yes	30+	4
Intervention	HCIV	5+	Yes	Yes	Yes	Yes		No	No			Option A	Yes	No		Option A	33	Yes	Yes	Yes	15-29	4
Intervention	HCIV	5+	No	Yes	Yes	Yes	Yes	Yes	No	Yes	No	Option A	Yes	No	Option A	Option B+	33	Yes	Yes	Yes	30+	4
Intervention	HCIV	5+	No	Yes	Yes	Yes	Yes	Yes	No			Option A	Yes	No	Option A	Option A	33	Yes	Yes	Yes	30+	4
Intervention	HCIV	1	No	No	Yes	Yes	Yes	Yes	Yes	Yes	No	Option B+	No	Yes	Option B+	Option B+	33	Yes	Yes	Yes	15-29	1
Intervention	HCIV	5+	Yes	Yes	Yes	Yes	Yes	Yes	No	Yes	No	Option B+	No	Yes	Option B+	Option B+	33	Yes	Yes	Yes	30+	4
Intervention	HCIV	5+	No	Yes	Yes	Yes	Yes	No	No			Option A	Yes	No	Option A	Option A	33	Yes	Yes	Yes	15-29	4
Intervention	HCIV	1	No	Yes	Yes	Yes	Yes	No	No			Option A	Yes	No	Option A	Option A	33	Yes	Yes	Yes	15-29	1
Intervention	HCIV	2	No	Yes	Yes	Yes	Yes	Yes	No	Yes	No	Option B+	No	Yes	Option B+	Option B+	33	Yes	Yes	Yes	30+	1
Intervention	HCIV	5+	Yes	Yes	Yes	Yes	Yes	No	No	No		Option A	Yes	No	Option A	Option A	33	Yes	Yes	Yes	15-29	4
Intervention	HCIV	5+		Yes				No	No								33	No	No	No	30+	4
Intervention	HCIV	5+	Yes	Yes	Yes	Yes	Yes	Yes	No	Yes	No	Option A	Yes	No	Option A	Option A	33	Yes	Yes	Yes	30+	4
Intervention	HCIV	2	No	Yes	Yes	Yes	Yes	Yes	No	Yes	No	Option A	Yes	No	Option A	Option A	34	Yes	Yes	Yes	15-29	1
Intervention	HCIV	3	Yes	Yes	Yes	Yes	Yes	Yes		Yes	No	Option A	Yes	No	Option A	Option A	34	Yes	Yes	Yes	15-29	1
Intervention	HCIV	2	Yes		Yes	Yes	Yes					Option A	Yes	No	Option A	Option A	34	Yes	Yes	Yes	15-29	1
Intervention	HCIV	5+	Yes	Yes	Yes	Yes	Yes	Yes		Yes	No	Option A	Yes	No	Option A	Option A	34	Yes	Yes	Yes	30+	4
Intervention	HCIV	5+	Yes	Yes	Yes	Yes	Yes	Yes		Yes	No	Option A	Yes	No	Option A	Option A	34	Yes	Yes	Yes	30+	4
Intervention	HCIV	2	No	Yes	Yes	Yes	Yes	Yes	Yes	Yes	No	Option A	Yes	No	Option A	Option A	34	Yes	Yes	Yes	15-29	1
Intervention	HCIV	1	Yes	Yes	Yes	Yes	Yes	Yes	No	Yes	No	Option A	Yes	No	Option A	Option A	34	Yes	Yes	Yes	30+	1
Intervention	HCIV	5+	No	Yes	Yes	Yes	Yes	Yes		Yes	No	Option A	Yes	No	Option A		34	Yes	Yes	Yes	15-29	4
Intervention	HCIV	5+	Yes	Yes	Yes	Yes	Yes	Yes		Yes	No	Option A	Yes	No	Option A	Option A	34	Yes	Yes	Yes	30+	4
Intervention	HCIV	1	No	Yes	Yes	Yes	Yes	Yes		Yes	No	Option A	Yes	No			34	Yes	Yes	Yes	15-29	1
Intervention	HCIV	3	No	Yes	Yes	Yes	Yes	Yes		Yes	No	Option A	Yes	No	Option A	Option A	34	Yes	Yes	Yes	30+	1
Intervention	HCIV	4	No	Yes	Yes	Yes	Yes	Yes		Yes	No	Option A	Yes	No	Option A	Option A	34	Yes	Yes	Yes	30+	4
Intervention	HCIV	3	No	Yes	Yes	Yes	Yes	Yes		Yes	No	Option A	Yes	No	Option A	Option A	34	Yes	Yes	Yes	15-29	1
Intervention	HCIV	4	Yes	Yes	Yes	Yes	Yes	Yes		Yes	No	Option A	Yes	No	Option A	Option A	34	Yes	Yes	Yes	30+	4
Intervention	HCIV	3	No	Yes	Yes	Yes	Yes	Yes	No	Yes	No	Option B+	No	Yes	Option B+	Option B+	34	Yes	No	No	15-29	1
Intervention	HCIV	5+	No		Yes	Yes	Yes					Option A	Yes	No	Option A	Option B+	34	Yes	Yes	Yes	30+	4
Intervention	HCIV	5+	No	Yes	Yes	Yes	Yes	Yes		Yes	No	Option A	Yes	No	Option A	Option A	34	Yes	Yes	Yes	30+	4
Intervention	HCIV	1	Yes	Yes	Yes	Yes	Yes	Yes		Yes	No	Option A	Yes	No	Option A	Option A	34	Yes	Yes	Yes	15-29	1
Intervention	HCIV	5+	No	Yes	Yes	Yes	Yes	Yes		No	Yes	Option A	Yes	No	Option A	Option A	34	Yes	Yes	Yes	30+	4
Intervention	HCIV	5+	Yes	Yes	Yes	Yes	Yes	Yes		Yes	No	Option A	Yes	No	Option A	Option A	34	Yes	Yes	Yes	30+	4
Intervention	HCIV	3	Yes	Yes	Yes	Yes	Yes	Yes		Yes	No	Option A	Yes	No	Option A	Option A	34	Yes	Yes	Yes	15-29	1
Intervention	HCIV	5+	Yes	Yes	Yes	Yes	Yes	Yes		Yes	No						34	Yes	Yes	Yes	30+	4
Intervention	HCIV	5+	No	Yes	Yes	Yes		Yes		No	Yes	Option A	Yes	No			34	Yes	Yes	Yes	30+	4
Intervention	HCIV	3	No	Yes	Yes	Yes	Yes	Yes	No	Yes	No	Option A	Yes	No	Option A	Option A	34	Yes	Yes	Yes	15-29	1
Intervention	HCIV	3	No		Yes	Yes	Yes					Option A	Yes	No	Option A	Option A	34	Yes	Yes	Yes	30+	1
Intervention	HCIV	4	Yes	Yes	Yes	Yes	Yes	Yes	No	Yes	No	Option A	Yes	No	Option A	Option A	34	Yes	Yes	Yes	30+	4
Intervention	HCIV	5+	Yes	Yes	Yes	Yes	Yes	Yes	No	Yes	No	Option A	Yes	No	Option A	Option A	34	Yes	Yes	Yes	15-29	4
Intervention	HCIV	5+	Yes	Yes	Yes	Yes	Yes	Yes		Yes	No						34	Yes	Yes	Yes	30+	4
Intervention	HCIV	3	Yes	Yes	Yes	Yes	Yes	Yes				Option A	Yes	No	Option A	Option A	34	Yes	Yes	Yes	15-29	1
Intervention	HCIV	5+	No	Yes	Yes	Yes	Yes	Yes		Yes	No						34	Yes	Yes	Yes	15-29	4
Intervention	HCIV	2	No	Yes	Yes	Yes	Yes	Yes		Yes	No	Option A	Yes	No	Option A	Option A	34	Yes	Yes	Yes	30+	1
Intervention	HCIV	3	Yes	Yes	Yes	Yes	Yes	Yes	No	Yes	No	Option B+	No	Yes	Option B+	Option B+	34	Yes	Yes	Yes	30+	1
Intervention	HCIV	2	Yes	Yes	Yes	Yes	Yes	Yes		Yes	No	Option A	Yes	No	Option A	Option A	34	Yes	Yes	Yes	15-29	1
Intervention	HCIV	5+	Yes		Yes	Yes	Yes										34	Yes	Yes	Yes	30+	4
Intervention	HCIV	5+	Yes	Yes	Yes	Yes	Yes	Yes	No	Yes	No	Option A	Yes	No	Option A	Option A	34	Yes	Yes	Yes	30+	4
Intervention	HCIV	5+	Yes	Yes	Yes	Yes	Yes	Yes		Yes	No	Option A	Yes	No	Option A	Option A	34	Yes	Yes	Yes		4
Intervention	HCIV	3	Yes	Yes	Yes	Yes	Yes	Yes	No	Yes	No	Option B+	No	Yes	Option B+	Option B+	34	Yes	Yes	Yes	15-29	1
Intervention	HCIV	5+	Yes	Yes	Yes	Yes	Yes	Yes		Yes	No	Option A	Yes	No	Option A		34	Yes	Yes	Yes	30+	4
Intervention	HCIV	5+	Yes	Yes	Yes	Yes	Yes	Yes	No	Yes	No	Option B+	No	Yes	Option B+	Option B+	34	Yes	No	No	15-29	4
Intervention	HCIV	1	Yes	Yes	Yes	Yes	Yes	Yes		Yes	No	Option A	Yes	No	Option A	Option A	34	Yes	Yes	Yes	15-29	1
Intervention	HCIV	5+	No	Yes		Yes	Yes	Yes		Yes	No	Option A	Yes	No	Option A	Option A	34	Yes	Yes	Yes	30+	4
Intervention	HCIV	5+	Yes		Yes	Yes	Yes					Option A	Yes	No	Option A	Option A	34	Yes	Yes	Yes	15-29	4
Intervention	HCIV	5+	No	Yes	Yes	Yes	Yes	Yes		No	Yes	Option A	Yes	No	Option A	Option A	34	Yes	Yes	Yes	30+	4
Intervention	HCIV	4	Yes	Yes	Yes	Yes	Yes	Yes	No	Yes	No	Option A	Yes	No	Option A	Option A	34	Yes	Yes	No	30+	4
Intervention	HCIV	4	No	No	Yes	Yes	Yes	Yes	No	Yes	No	Option A	Yes	No	Option A	Option A	34	Yes	Yes	Yes	15-29	4
Intervention	HCIV	4	Yes	Yes	Yes	Yes	Yes	Yes		Yes	No	Option A	Yes	No	Option A	Option A	34	Yes	Yes	Yes	30+	4
Intervention	HCIV	5+	Yes	Yes	Yes	Yes	Yes	Yes		Yes	No	Option A	Yes	No	Option A	Option A	34	Yes	Yes	Yes	30+	4
Intervention	HCIV	5+	Yes	Yes	Yes	Yes	Yes	Yes		Yes	No	Option A	Yes	No	Option A	Option A	34	Yes	Yes	Yes	30+	4
Intervention	HCIV	5+	No	Yes	Yes	Yes	No	Yes		Yes	No	Option A	Yes	No	Option A		34	Yes	Yes	Yes	15-29	4
Intervention	HCIV	5+	Yes		Yes	Yes	Yes					Option A	Yes	No	Option A	Option A	34	Yes	Yes	Yes	30+	4
Intervention	HCIV	3	No	Yes	Yes	Yes	Yes	Yes	No	Yes	No	Option A	Yes	No	Option A		34	Yes	Yes	No	30+	1
Intervention	HCIV	2	No	Yes		Yes	Yes	Yes	Yes	Yes	No	Option A	Yes	No	Option A	Option A	34	Yes	Yes	Yes	15-29	1
Intervention	HCIV	1	No	Yes	Yes	Yes	Yes	Yes	No	Yes	No	Option B+	No	Yes	Option B+	Option B+	34	Yes	Yes	Yes	15-29	1
Intervention	HCIV	3	No		Yes	Yes	Yes					Option A	Yes	No	Option A	Option A	34	Yes	Yes	Yes	15-29	1
Control	HCIV	5+	Yes	Yes	Yes	Yes	Yes	Yes		No	Yes	Option A	Yes	No	Option A	Option A	35	Yes	No	No	30+	4
Control	HCIV	5+	Yes		Yes							Option B+	No	Yes			35	No	No	No	30+	4
Control	HCIV	3	No	No	Yes	Yes	Yes	Yes		Yes	No	Option A	Yes	No	Option A	Option A	35	Yes	Yes	No	15-29	1
Control	HCIV	3	Yes	No	Yes					Yes	No	Option A	Yes	No	Option A	Option A	35	Yes	Yes	No	15-29	1
Control	HCIV	3	Yes	Yes	Yes	Yes	Yes	Yes				Option A	Yes	No	Option B+	Option B+	35	Yes	No	No	15-29	1
Control	HCIV	5+		Yes	Yes	Yes	Yes	Yes		Yes	No	Option A	Yes	No	Option A	Option A	35	Yes	Yes	No	15-29	4
Control	HCIV	5+		No	Yes	Yes	Yes	Yes		Yes	No	Option B+	No	Yes	Option B+	Option B+	35	Yes	Yes	Yes	30+	4
Control	HCIV	4	Yes	No	Yes	Yes		No		No	Yes	Option A	Yes	No		Option A	35	Yes	No	No	15-29	4
Control	HCIV	4	Yes	Yes	Yes	Yes	Yes	Yes		No		Option A	Yes	No	Option A	Option A	35	Yes	Yes	No	15-29	4
Control	HCIV	2	Yes	Yes	Yes	Yes	Yes					Option B+	No	Yes	Option B+	Option B+	35	No	No	No	15-29	1
Control	HCIV	5+	Yes	Yes	Yes	Yes	Yes	Yes	Yes	Yes	No	Option B+	No	Yes	Option A	Option A	35	Yes	Yes	Yes	30+	4
Control	HCIV	1	No	No	Yes							Option A	Yes	No			35	No	No	No	15-29	1
Control	HCIV	4	No	Yes	Yes	Yes	Yes					Option A	Yes	No	Option A	Option A	35	No	No	No	15-29	4
Control	HCIV	4	Yes	No	Yes	Yes	Yes	Yes				Option A	Yes	No	Option A	Option A	35	Yes	Yes	Yes	15-29	4
Control	HCIV	4	No	Yes	Yes	Yes	Yes					Option B+	No	Yes	Option B+	Option B+	35	Yes	Yes	Yes	30+	4
Control	HCIV	3	No		Yes							Option B+	No	Yes			35	No	No	No	30+	1
Control	HCIV	1	Yes	Yes	Yes	Yes	Yes	Yes		Yes	No	Option B+	No	Yes	Option B+	Option B+	35	Yes	Yes	No	15-29	1
Control	HCIV	1	No		No							Option B+	No	Yes	Option B+	Option B+	35	Yes	Yes	Yes	30+	1
Control	HCIV	3	Yes	No	Yes					Yes	No	Option A	Yes	No			35	No	No	No	15-29	1
Control	HCIV	4	Yes	Yes	Yes	Yes	Yes	Yes		No		Option A	Yes	No	Option A	Option A	35	Yes	Yes	No	30+	4
Control	HCIV	4	No	Yes	Yes	Yes	Yes					Option B+	No	Yes	Option B+	Option B+	35	Yes	Yes	Yes	15-29	4
Control	HCIV	4	Yes	Yes	Yes	Yes	Yes	Yes		Yes	No	Option A	Yes	No	Option A	Option A	35	Yes	No	No	15-29	4
Control	HCIV	1		Yes	Yes	Yes	Yes	No				Option B+	No	Yes	Option B+	Option B+	35	Yes	Yes	No	30+	1
Control	HCIV	1		Yes	Yes	Yes	Yes	No				Option B+	No	Yes	Option B+		35	Yes	No	No	30+	1
Control	HCIV	3	No	No	Yes	Yes	No	Yes		Yes	No						35	Yes	No	No	15-29	1
Control	HCIV	2	Yes	Yes	Yes	Yes	Yes	Yes		Yes	No	Option A	Yes	No	Option A	Option A	35	Yes	Yes	No	15-29	1
Control	HCIV	5+	No	Yes	Yes	Yes	Yes			No	Yes	Option B+	No	Yes	Option B+	Option B+	35	Yes	Yes	No	15-29	4
Control	HCIV	5+	Yes	No	Yes			Yes		Yes	No	Option B+	No	Yes	Option A		35	No	No	No		4
Control	HCIV	2		Yes		Yes	Yes	Yes		Yes	No	Option A	Yes	No	Option A	Option A	35	Yes	Yes	Yes	15-29	1
Control	HCIV	3	Yes	Yes	Yes	Yes	No	Yes		Yes	No	Option A	Yes	No	Option A	Option A	35	Yes	Yes	Yes	15-29	1
Control	HCIV	3	Yes	Yes	Yes	Yes	No	Yes		Yes	No	Option B+	No	Yes	Option B+	Option B+	35	Yes	Yes	Yes	15-29	1
Control	HCIV	2	Yes	No	Yes							Option B+	No	Yes	Option B+	Option B+	35	Yes	Yes	No	15-29	1
Control	HCIV	4	Yes	Yes	Yes	Yes	Yes	Yes		Yes	No	Option A	Yes	No	Option A	Option A	35	Yes	Yes	Yes	30+	4
Control	HCIV	5+	Yes	Yes	Yes	Yes	Yes					Option B+	No	Yes	Option B+	Option B+	35	Yes	Yes	Yes	15-29	4
Control	HCIV	2	No	Yes	Yes	Yes	Yes			Yes	No	Option B+	No	Yes	Option A		35	Yes	No	No	30+	1
Control	HCIV	4	Yes		Yes							Option B+	No	Yes			35	No	No	No	15-29	4
Control	HCIV	2	Yes	No	Yes	Yes	No	Yes		No		Option B+	No	Yes		Option A	35	Yes	No	No	15-29	1
Control	HCIV	3	Yes	Yes	Yes	Yes	No	Yes		Yes	No	Option B+	No	Yes	Option B+	Option B+	35	Yes	Yes	Yes	30+	1
Control	HCIV	2	Yes	No	Yes			Yes		Yes	No	Option B+	No	Yes			35	No	No	No	15-29	1
Control	HCIV	1	No		No												35	No	No	No	15-29	1
Control	HCIV	1	No	No	Yes							Option A	Yes	No	Option A	Option A	35	Yes	Yes	No	15-29	1
Control	HCIV	2	Yes	No	Yes							Option B+	No	Yes			35	No	No	No	15-29	1
Control	HCIV	5+	Yes	Yes	Yes	Yes	Yes	Yes		Yes	No	Option A	Yes	No	Option A	Option A	35	Yes	Yes	No	30+	4
Control	HCIV	1	Yes	Yes	Yes	Yes				Yes	No					Option A	35	Yes	Yes	Yes	15-29	1
Control	HCIV	5+	Yes	Yes	Yes	Yes	Yes	Yes		Yes	No	Option B+	No	Yes	Option B+	Option B+	35	Yes	Yes	No	30+	4
Control	HCIV	5+	Yes	Yes	Yes	Yes	Yes	Yes		Yes	No	Option A	Yes	No	Option A	Option A	35	Yes	No	No	30+	4
Control	HCIV	2	Yes	No	Yes			Yes		Yes	No	Option B+	No	Yes	Option B+	Option B+	35	Yes	Yes	No	15-29	1
Control	HCIV	5+	No	Yes	Yes	Yes	Yes			No	Yes	Option B+	No	Yes	Option B+	Option B+	35	Yes	Yes	No	15-29	4
Control	HCIII	3	No		Yes			Yes				Option B+	No	Yes			36	No	No	No	15-29	1
Control	HCIII	3	No	No	Yes					No	Yes	Option A	Yes	No	Option A	Option A	36	Yes	No	No	15-29	1
Control	HCIII	4	Yes	No	Yes							Option B+	No	Yes	Option B+	Option B+	36	Yes	Yes	No	30+	4
Control	HCIII	1	Yes	No	Yes			Yes		Yes	No	Option A	Yes	No			36	No	No	No	15-29	1
Control	HCIII	1	Yes	No													36	No	No	No	15-29	1
Control	HCIII	5+		No	Yes			Yes		Yes	No	Option A	Yes	No			36	No	No	No		4
Control	HCIII	5+	Yes		Yes			Yes				Option A	Yes	No	Option A	Option A	36	Yes	Yes	Yes	15-29	4
Control	HCIII	3	No	Yes	Yes	Yes				No	Yes	Option A	Yes	No		Option A	36	No	No	No	30+	1
Control	HCIII	3	Yes		Yes							Option A	Yes	No	Option A	Option A	36	Yes	Yes	Yes	15-29	1
Control	HCIII	2	Yes	No	Yes					No	Yes	Option A	Yes	No			36	No	No	No	15-29	1
Control	HCIII	4	Yes	No	Yes	Yes	Yes	Yes	No	Yes	No	Option B+	No	Yes	Option B+	Option B+	36	Yes	Yes	No	30+	4
Control	HCIII	3	No		Yes			Yes				Option B+	No	Yes	Option B+	Option B+	36	Yes	Yes	No	15-29	1
Control	HCIII	2	No	No	Yes			Yes	Yes	Yes	No	Option A	Yes	No			36	Yes	No	No	15-29	1
Control	HCIII	1	No		Yes			Yes				Option B+	No	Yes			36	No	No	No	15-29	1
Control	HCIII	1	Yes		Yes							Option A	Yes	No			36	No	No	No	15-29	1
Control	HCIII	1	No		Yes					No	Yes	Option B+	No	Yes	Option B+	Option B+	36	Yes	Yes	Yes	15-29	1
Control	HCIII	1	No		Yes							Option B+	No	Yes	Option B+	Option B+	36	Yes	Yes	No	15-29	1
Control	HCIII	5+	No	Yes	Yes	Yes	Yes	Yes	No	No	Yes	Option B+	No	Yes	Option B+	Option B+	36	Yes	Yes	Yes	15-29	4
Control	HCIII	5+	No	Yes	Yes	Yes	No	Yes				Option B+	No	Yes	Option B+	Option B+	36	Yes	Yes	No	15-29	4
Control	HCIII	1	Yes		Yes							Option B+	No	Yes	Option B+	Option B+	36	Yes	Yes	Yes	15-29	1
Control	HCIII	3	No														36	No	No	No	15-29	1
Control	HCIII	1	Yes		Yes			Yes	Yes	Yes	No	Option A	Yes	No	Option A	Option A	36	Yes	Yes	Yes	15-29	1
Control	HCIII	2	No														36	No	No	No	15-29	1
Control	HCIII	5+	No	Yes	Yes	Yes	No	Yes				Option B+	No	Yes			36	No	No	No	15-29	4
Control	HCIII	3	No							No							36	No	No	No	15-29	1
Control	HCIII	3	Yes		Yes							Option A	Yes	No			36	No	No	No	15-29	1
Control	HCIII	1	No		Yes							Option B+	No	Yes			36	No	No	No	15-29	1
Control	HCIII	4	Yes	No	Yes							Option B+	No	Yes			36	Yes	No	No	30+	4
Control	HCIII	5+	No	No	Yes	Yes	No	Yes	No	No		Option B+	No	Yes	Option B+	Option B+	36	Yes	Yes	No	30+	4
Control	HCIII	2	No		Yes												36	No	No	No	15-29	1
Control	HCIII	5+	Yes		Yes			Yes				Option A	Yes	No			36	No	No	No	30+	4
Control	HCIII	2	No									Option B+	No	Yes	Option B+	Option B+	36	Yes	Yes	Yes	15-29	1
Control	HCIII	1	Yes		Yes							Option A	Yes	No			36	Yes	No	No	15-29	1
Control	HCIII	2	No														36	No	No	No	15-29	1
Control	HCIV	2	Yes	Yes	Yes	Yes	Yes	Yes				Option A	Yes	No	Option A	Option A	37	Yes	No	No	15-29	1
Control	HCIV	5+	No	Yes	Yes	Yes	Yes	Yes				Option A	Yes	No	Option A	Option A	37	Yes	No	No	30+	4
Control	HCIV	5+	Yes	Yes	Yes	Yes	Yes	Yes				Option A	Yes	No	Option A	Option A	37	Yes	No	No	30+	4
Control	HCIV	1	Yes	Yes	Yes	Yes	Yes	Yes		Yes	No	Option B+	No	Yes	Option B+	Option B+	37	Yes	No	No	15-29	1
Control	HCIV	5+	Yes	Yes	Yes	Yes	Yes	Yes				Option B+	No	Yes	Option B+	Option B+	37	Yes	Yes	No	15-29	4
Control	HCIV	2	Yes	Yes	Yes	Yes	Yes	Yes				Option B+	No	Yes	Option B+	Option B+	37	Yes	Yes	No	30+	1
Control	HCIV	2	No	Yes	Yes	Yes	Yes	Yes	Yes			Option A	Yes	No	Option A	Option A	37	Yes	Yes	Yes	15-29	1
Control	HCIV	5+	Yes	Yes	Yes	Yes	Yes	Yes				Option A	Yes	No	Option A	Option A	37	Yes	Yes	Yes	30+	4
Control	HCIV	1	Yes	Yes	Yes	Yes	Yes	Yes				Option A	Yes	No	Option A	Option A	37	Yes	Yes	No	15-29	1
Control	HCIV	5+	Yes	Yes	Yes	Yes	Yes	Yes				Option A	Yes	No	Option A	Option A	37	Yes	Yes	Yes	30+	4
Control	HCIV	5+	No	Yes	Yes	Yes	Yes	Yes				Option B+	No	Yes	Option B+	Option B+	37	Yes	Yes	No	30+	4
Control	HCIV	5+	Yes	Yes	Yes	Yes	Yes	Yes				Option A	Yes	No	Option A	Option A	37	Yes	No	No	15-29	4
Control	HCIV	5+	Yes	Yes	Yes	Yes	Yes	Yes		Yes	No	Option B+	No	Yes	Option B+	Option B+	37	Yes	Yes	No	15-29	4
Control	HCIV	5+	Yes	Yes	Yes	Yes	Yes	Yes		Yes	No	Option B+	No	Yes	Option B+	Option B+	37	Yes	Yes	No	15-29	4
Control	HCIV	5+	Yes	Yes	Yes	Yes	Yes	Yes				Option A	Yes	No	Option A	Option A	37	No	No	No	15-29	4
Control	HCIV	2	Yes	Yes	Yes	Yes	Yes	Yes				Option A	Yes	No	Option A	Option A	37	Yes	No	No	15-29	1
Control	HCIV	3	Yes		Yes		Yes	Yes	Yes	Yes	No	Option B+	No	Yes	Option B+	Option B+	37	Yes	Yes	Yes	15-29	1
Control	HCIV	4	Yes	Yes	Yes		Yes	Yes				Option A	Yes	No	Option A	Option A	37	Yes	No	No	30+	4
Control	HCIV	3	Yes	Yes	Yes	Yes	Yes	Yes		Yes	No	Option A	Yes	No	Option A	Option A	37	Yes	Yes	Yes	15-29	1
Control	HCIV	5+	Yes	Yes	Yes	Yes	Yes	Yes		Yes	No	Option B+	No	Yes	Option B+	Option B+	37	Yes	No	No	30+	4
Control	HCIV	3	No	Yes	Yes	Yes	Yes	Yes				Option A	Yes	No	Option A	Option A	37	Yes	No	No	15-29	1
Control	HCIV	4	No	Yes	Yes	Yes	Yes	Yes		Yes	No						37	Yes	No	No	30+	4
Control	HCIV	2	No	Yes	Yes	Yes	Yes	Yes	Yes			Option A	Yes	No	Option A	Option A	37	Yes	Yes	Yes	15-29	1
Control	HCIV	5+	Yes	Yes	Yes	Yes	Yes	Yes				Option A	Yes	No	Option A	Option A	37	Yes	No	No	30+	4
Control	HCIV	5+	Yes	Yes	Yes	Yes	Yes	Yes		Yes	No	Option B+	No	Yes	Option B+	Option B+	37	Yes	Yes	No	15-29	4
Control	HCIV	4	Yes	Yes	Yes	Yes	Yes	Yes				Option A	Yes	No	Option A	Option A	37	Yes	No	No	30+	4
Control	HCIV	2	Yes	Yes	Yes	Yes	Yes	Yes				Option A	Yes	No	Option A	Option A	37	No	No	No	15-29	1
Control	HCIV	5+	Yes	Yes	Yes	Yes	Yes	Yes		Yes	No						37	Yes	No	No	30+	4
Control	HCIV	5+	Yes	Yes	Yes	Yes	Yes	Yes				Option B+	No	Yes	Option B+	Option B+	37	Yes	Yes	No	30+	4
Control	HCIV	2	Yes	Yes	Yes	Yes	Yes	Yes		Yes	No	Option B+	No	Yes	Option B+	Option B+	37	Yes	Yes	No	15-29	1
Control	HCIV	5+	Yes	Yes	Yes	Yes	Yes	Yes				Option A	Yes	No	Option A	Option A	37	Yes	Yes	Yes	30+	4
Control	HCIV	2	Yes	Yes	Yes	Yes	Yes	Yes				Option A	Yes	No	Option A	Option A	37	Yes	No	No	15-29	1
Control	HCIV	3	Yes	Yes	Yes	Yes	Yes	Yes		Yes	No	Option B+	No	Yes	Option B+	Option B+	37	Yes	No	No	15-29	1
Control	HCIV	5+	Yes	Yes	Yes	Yes	Yes	Yes				Option A	Yes	No	Option A	Option A	37	Yes	No	No	30+	4
Control	HCIV	2	Yes	Yes	Yes	Yes	Yes	Yes		Yes	No	Option A	Yes	No	Option A	Option A	37	Yes	Yes	No	15-29	1
Control	HCIV	2	Yes	Yes	Yes	Yes	Yes	Yes				Option A	Yes	No	Option A	Option A	37	Yes	No	No	15-29	1
Control	HCIV	2	Yes	Yes	Yes	Yes	Yes	Yes				Option A	Yes	No	Option A	Option A	37	Yes	No	No	15-29	1
Control	HCIV	5+	Yes	Yes	Yes	Yes	Yes	No				Option A	Yes	No	Option A	Option A	37	No	No	No	30+	4
Control	HCIV	5+	Yes	Yes	Yes	Yes	Yes	Yes				Option B+	No	Yes	Option B+	Option B+	37	Yes	Yes	No	15-29	4
Control	HCIV	5+	Yes	Yes	Yes	Yes	Yes	Yes				Option B+	No	Yes	Option B+	Option B+	37	No	No	No	15-29	4
Control	HCIV	2	Yes	Yes	Yes	Yes	Yes	Yes		Yes	No	Option A	Yes	No	Option A	Option A	37	Yes	Yes	Yes	15-29	1
Control	HCIV	2	Yes	Yes	Yes	Yes	Yes	Yes				Option A	Yes	No	Option A	Option A	37	Yes	Yes	Yes	15-29	1
Control	HCIV	2	Yes	Yes	Yes	Yes	Yes	Yes		Yes	No	Option A	Yes	No	Option A	Option A	37	Yes	No	No	15-29	1
Control	HCIV	5+	Yes	Yes	Yes	Yes	Yes	Yes		Yes	No						37	Yes	Yes	No	15-29	4
Control	HCIV	5+	Yes	No	Yes	Yes	Yes	Yes		No		Option A	Yes	No	Option A	Option A	37	Yes	Yes	No	30+	4
Control	HCIV	5+	Yes	Yes	Yes	Yes	Yes	Yes				Option A	Yes	No	Option A	Option A	37	Yes	No	No	30+	4
Control	HCIV	3	Yes	Yes	Yes	Yes	Yes	Yes		Yes	No	Option B+	No	Yes	Option B+	Option B+	37	Yes	No	No	15-29	1
Intervention	HCIV	4	No	Yes	Yes	Yes	Yes	Yes		Yes	No	Option A	Yes	No	Option A	Option A	38	Yes	Yes	Yes	30+	4
Intervention	HCIV	2	Yes	No	Yes	Yes	Yes	Yes		Yes	No	Option A	Yes	No	Option A	Option A	38	Yes	Yes	No	15-29	1
Intervention	HCIV	4	Yes	Yes	No		Yes	Yes		Yes	No	Option A	Yes	No	Option A	Option A	38	Yes	Yes	Yes	30+	4
Intervention	HCIV	5+	No	Yes	Yes	Yes	Yes	Yes	No	Yes	No	Option B+	No	Yes	Option B+	Option B+	38	Yes	Yes	No	15-29	4
Intervention	HCIV	5+	No	Yes	Yes	Yes	Yes	Yes		Yes	No	Option A	Yes	No	Option A	Option A	38	Yes	Yes	Yes	15-29	4
Intervention	HCIV	5+	No	No	Yes	Yes	Yes	Yes	Yes	Yes	No	Option A	Yes	No	Option A	Option A	38	Yes	Yes	Yes	30+	4
Intervention	HCIV	1	Yes	No	Yes			Yes		Yes	No	Option B+	No	Yes	Option B+		38	No	No	No	15-29	1
Intervention	HCIV	5+	No	Yes	Yes	Yes	Yes	Yes		Yes	No	Option A	Yes	No	Option A	Option A	38	Yes	Yes	Yes	30+	4
Intervention	HCIV	4	No	Yes		Yes	Yes	Yes		Yes	No	Option A	Yes	No	Option A	Option A	38	Yes	Yes	Yes	15-29	4
Intervention	HCIV	5+	No	Yes	No	Yes	Yes	Yes		Yes	No	Option A	Yes	No	Option A	Option A	38	Yes	Yes	Yes	30+	4
Intervention	HCIV	2	No	Yes	No	Yes	Yes	Yes		Yes	No	Option A	Yes	No	Option A	Option A	38	Yes	Yes	Yes	15-29	1
Intervention	HCIV	2	No	Yes	Yes			Yes		Yes	No	Option B+	No	Yes	Option B+	Option B+	38	No	No	No	15-29	1
Intervention	HCIV	5+	No	Yes	No	Yes	Yes	Yes		Yes	No	Option A	Yes	No	Option A	Option A	38	Yes	Yes	Yes	30+	4
Intervention	HCIV	1	No	Yes	No	Yes	Yes	Yes		Yes	No	Option A	Yes	No	Option A	Option A	38	Yes	Yes	Yes	15-29	1
Intervention	HCIV	5+	No	Yes	Yes	Yes	Yes	Yes		Yes	No	Option A	Yes	No	Option A	Option A	38	Yes	Yes	Yes	30+	4
Intervention	HCIV	4	No	Yes	Yes	Yes	Yes	Yes	No	Yes	No	Option B+	No	Yes	Option B+	Option B+	38	Yes	No	No	30+	4
Intervention	HCIV	5+	No	Yes	Yes	Yes	Yes	Yes		Yes	No	Option A	Yes	No	Option A	Option A	38	Yes	Yes	Yes	30+	4
Intervention	HCIV	5+	No	Yes	No	Yes	Yes	Yes		Yes	No	Option A	Yes	No	Option A	Option A	38	Yes	Yes	Yes	30+	4
Intervention	HCIV	5+	No	Yes	Yes	Yes	Yes	Yes	Yes	Yes	No	Option A	Yes	No	Option A	Option A	38	Yes	Yes	Yes	30+	4
Intervention	HCIV	1	No	Yes	Yes		Yes	Yes		Yes	No	Option A	Yes	No	Option A	Option A	38	Yes	Yes	Yes	15-29	1
Intervention	HCIV	5+	No		No	Yes	Yes					Option A	Yes	No	Option A	Option A	38	Yes	Yes	Yes	30+	4
Intervention	HCIV	4	No	Yes	Yes	Yes	Yes	Yes		Yes	No	Option A	Yes	No	Option A	Option A	38	Yes	Yes	Yes	30+	4
Intervention	HCIV	5+	No	Yes	No	Yes	Yes	Yes		Yes	No	Option B+	No	Yes	Option B+	Option B+	38	Yes	Yes	Yes	30+	4
Intervention	HCIV	5+	No	Yes	Yes	Yes	Yes	Yes		Yes	No	Option A	Yes	No	Option B+	Option B+	38	Yes	Yes	Yes	30+	4
Intervention	HCIV	5+	No	No	No	Yes	Yes	No				Option A	Yes	No	Option A	Option A	38	Yes	Yes	Yes	15-29	4
Intervention	HCIV	1	Yes	Yes	No	Yes	Yes	Yes		Yes	No	Option A	Yes	No	Option A	Option A	38	Yes	Yes	Yes	15-29	1
Intervention	HCIV	3	Yes	No	Yes	Yes	Yes	Yes	No	Yes	No	Option A	Yes	No	Option A	Option A	38	Yes	Yes	Yes	15-29	1
Intervention	HCIV	2	No		Yes	Yes	Yes					Option A	Yes	No	Option A	Option A	38	Yes	Yes	Yes	15-29	1
Intervention	HCIV	5+	No		No	Yes	Yes					Option A	Yes	No	Option A	Option A	38	Yes	Yes	Yes	30+	4
Intervention	HCIV	5+	Yes	Yes	Yes		Yes	Yes		Yes	No	Option B+	No	Yes	Option B+	Option B+	38	Yes	Yes	Yes	30+	4
Intervention	HCIV	5+	No	Yes	Yes	Yes	Yes	Yes		Yes	No	Option A	Yes	No	Option A	Option A	38	Yes	Yes	Yes	30+	4
Intervention	HCIV	2	No	Yes	Yes	Yes	Yes	Yes		Yes	No	Option A	Yes	No	Option A	Option A	38	Yes	Yes	Yes	15-29	1
Intervention	HCIV	2	No	Yes	Yes	Yes	Yes	Yes		Yes	No	Option A	Yes	No	Option A	Option A	38	Yes	Yes	Yes	15-29	1
Intervention	HCIV	5+	No	Yes	Yes	Yes	Yes	Yes		Yes	No	Option A	Yes	No	Option A	Option A	38	Yes	Yes	Yes	15-29	4
Intervention	HCIV	2	No	Yes	Yes	Yes	Yes	Yes		Yes	No	Option A	Yes	No	Option A	Option A	38	Yes	Yes	Yes	15-29	1
Intervention	HCIV	4	Yes	Yes	Yes	Yes	Yes	Yes		Yes	No	Option B+	No	Yes	Option B+	Option B+	38	Yes	Yes	Yes	30+	4
Intervention	HCIV	3	No	Yes	Yes	Yes	Yes	Yes		Yes	No	Option A	Yes	No	Option A	Option A	38	Yes	Yes	Yes	15-29	1
Intervention	HCIV	5+	No	Yes	Yes	Yes	Yes	Yes		Yes	No	Option A	Yes	No	Option A	Option A	38	Yes	Yes	Yes	30+	4
Intervention	HCIV	4	Yes	Yes	Yes	Yes	Yes	Yes		Yes	No	Option B+	No	Yes	Option A	Option A	38	Yes	Yes	Yes	15-29	4
Intervention	HCIV	5+	Yes	Yes	Yes	Yes	Yes	Yes		Yes	No	Option B+	No	Yes	Option B+	Option B+	38	Yes	No	No	30+	4
Intervention	HCIV	5+	Yes		Yes	Yes	Yes					Option A	Yes	No	Option A	Option A	38	Yes	Yes	Yes	30+	4
Intervention	HCIV	2	No	Yes		Yes	Yes	Yes		Yes	No	Option B+	No	Yes	Option B+	Option B+	38	No	No	No	15-29	1
Intervention	HCIV	5+	No	Yes	Yes	Yes	Yes	Yes	Yes	Yes	No	Option A	Yes	No	Option A	Option A	38	Yes	Yes	Yes	30+	4
Intervention	HCIV	5+	No	No	Yes	Yes		Yes	No	Yes	No	Option B+	No	Yes	Option B+	Option B+	38	Yes	Yes	Yes	30+	4
Intervention	HCIV	5+	No	Yes	Yes	Yes	Yes	Yes		Yes	No	Option A	Yes	No	Option A	Option A	38	Yes	Yes	Yes	30+	4
Intervention	HCIV	1	Yes	Yes	Yes	Yes	Yes	Yes	No	Yes	No	Option B+	No	Yes	Option B+	Option B+	38	Yes	Yes	No	15-29	1
Intervention	HCIV	1	No	Yes	Yes	Yes	Yes	Yes		Yes	No	Option A	Yes	No	Option A	Option A	38	Yes	Yes	Yes	15-29	1
Intervention	HCIV	4	No	Yes	Yes	Yes	Yes	Yes		Yes	No	Option A	Yes	No	Option A	Option A	38	Yes	Yes	Yes	30+	4
Intervention	HCIV	5+	No	Yes	Yes	Yes	Yes	Yes	Yes	Yes	No	Option A	Yes	No	Option A	Option A	38	Yes	Yes	Yes	30+	4
Intervention	HCIV	4	No	Yes	No	Yes	Yes	Yes		Yes	No	Option A	Yes	No	Option A	Option A	38	Yes	Yes	Yes	15-29	4
Intervention	HCIV	1	No	Yes	Yes	Yes		Yes		Yes	No	Option A	Yes	No	Option A	Option A	38	Yes	Yes	Yes	15-29	1
Intervention	HCIV	5+	No	No	Yes	Yes	No	Yes		Yes	No	Option A	Yes	No		Option A	38	Yes	Yes	Yes	30+	4
Intervention	HCIV	5+	No	Yes	Yes	Yes	Yes	Yes	No	Yes	No	Option B+	No	Yes		Option B+	39	Yes	No	No	30+	4
Intervention	HCIV	3	Yes	Yes	Yes	Yes	Yes	Yes	No	Yes	No				Option B+	Option B+	39	Yes	No	No	30+	1
Intervention	HCIV	4	No	Yes	Yes	No	Yes	Yes	No	Yes	No	Option B+	No	Yes	Option B+	Option B+	39	Yes	No	No	15-29	4
Intervention	HCIV	5+	No	Yes	Yes	Yes	Yes	Yes		Yes	No	Option A	Yes	No	Option A	Option B+	39	Yes	Yes	Yes	15-29	4
Intervention	HCIV	4	Yes	Yes	Yes	Yes		Yes	No	Yes	No	Option B+	No	Yes	Option B+	Option B+	39	Yes	No	No	30+	4
Intervention	HCIV	3	No	Yes	Yes	Yes		Yes	No	Yes	No	Option B+	No	Yes	Option B+	Option B+	39	Yes	No	No	15-29	1
Intervention	HCIV	5+		Yes	Yes		Yes	Yes	No	Yes	No	Option B+	No	Yes	Option B+		39	Yes	No	No	30+	4
Intervention	HCIV	4	No	Yes	Yes	Yes	Yes	Yes	No	Yes	No	Option B+	No	Yes	Option B+	Option B+	39	Yes	No	No	30+	4
Intervention	HCIV	5+	Yes	Yes	Yes			Yes	No	Yes	No	Option B+	No	Yes			39	Yes	No	No	30+	4
Intervention	HCIV	1	No	Yes	Yes		Yes	Yes	Yes	Yes	No	Option A	Yes	No	Option B+		39	Yes	Yes	No	15-29	1
Intervention	HCIV	4	Yes	Yes	Yes			Yes	No	Yes	No	Option B+	No	Yes		Option B+	39	Yes	No	No	30+	4
Intervention	HCIV	2	Yes	Yes	Yes	Yes	No	Yes	No	Yes	No	Option B+	No	Yes	Option B+	Option B+	39	Yes	Yes	No	15-29	1
Intervention	HCIV	2	Yes	Yes	Yes	Yes	Yes	Yes	No	Yes	No	Option B+	No	Yes	Option B+	Option B+	39	Yes	No	No	15-29	1
Intervention	HCIV	3	Yes	Yes	Yes		Yes	Yes	No	Yes	No	Option B+	No	Yes	Option B+		39	Yes	No	No	30+	1
Intervention	HCIV	5+	Yes	Yes	Yes	Yes	Yes	Yes		Yes	No	Option A	Yes	No	Option A	Option B+	39	Yes	Yes	Yes	15-29	4
Intervention	HCIV	3	Yes	Yes	Yes	Yes	Yes	Yes		Yes	No	Option B+	No	Yes	Option B+	Option B+	39	Yes	Yes	No	30+	1
Intervention	HCIV	1	Yes	Yes	Yes	Yes	Yes	Yes	No	Yes	No	Option B+	No	Yes	Option B+	Option B+	39	Yes	No	No	15-29	1
Intervention	HCIV	2	Yes	Yes	Yes			Yes	No	Yes	No	Option B+	No	Yes			39	Yes	No	No	15-29	1
Intervention	HCIV	2	Yes	Yes	Yes	Yes	Yes	Yes		Yes	No	Option A	Yes	No	Option A	Option B+	39	Yes	Yes	Yes	15-29	1
Intervention	HCIV	1	No	Yes	Yes		Yes	Yes	No	Yes	No	Option B+	No	Yes	Option B+	Option B+	39	Yes	No	No	15-29	1
Intervention	HCIV	3	Yes	Yes	Yes		Yes	Yes	No	Yes	No	Option B+	No	Yes	Option B+		39	Yes	Yes	Yes	15-29	1
Intervention	HCIV	2	Yes	No	Yes	Yes	Yes	Yes		Yes	No	Option B+	No	Yes	Option B+	Option B+	39	Yes	Yes	No	15-29	1
Intervention	HCIV	5+	Yes	Yes	Yes	Yes	Yes	Yes		Yes	No	Option B+	No	Yes	Option B+	Option B+	39	Yes	Yes	Yes	30+	4
Intervention	HCIV	2	Yes	No	Yes	No	No	Yes	Yes	Yes	No	Option B+	No	Yes	Option B+	Option B+	39	Yes	Yes	Yes	30+	1
Intervention	HCIV	5+	Yes	Yes	Yes	Yes	Yes	Yes		Yes	No	Option B+	No	Yes	Option B+	Option B+	39	Yes	Yes	Yes	30+	4
Intervention	HCIV	5+	Yes	Yes	Yes	Yes	No	Yes	No	Yes	No	Option B+	No	Yes	Option B+	Option B+	39	Yes	No	No	30+	4
Intervention	HCIV	5+	Yes	Yes	Yes	Yes	No	Yes	No	Yes	No	Option B+	No	Yes	Option B+	Option B+	39	Yes	No	No	15-29	4
Intervention	HCIV	5+	Yes	Yes	Yes	Yes	Yes	Yes		Yes	No	Option B+	No	Yes	Option B+	Option B+	39	Yes	Yes	Yes	30+	4
Intervention	HCIV	4	Yes	Yes	Yes		No	Yes	No	Yes	No	Option A	Yes	No			39	Yes	No	No	15-29	4
Intervention	HCIV	2	Yes	Yes	Yes	Yes	Yes	Yes		Yes	No	Option B+	No	Yes	Option B+	Option B+	39	Yes	Yes	Yes	15-29	1
Intervention	HCIV	1	Yes	Yes	Yes		Yes	Yes	No	Yes	No	Option B+	No	Yes	Option B+		39	Yes	No	No	15-29	1
Intervention	HCIV	3	Yes	Yes	Yes	Yes	Yes	Yes	No	Yes	No	Option B+	No	Yes	Option B+	Option B+	39	Yes	No	No	15-29	1
Intervention	HCIV	3	Yes	Yes	Yes		Yes	Yes	No	Yes	No	Option B+	No	Yes	Option B+		39	Yes	No	No	15-29	1
Intervention	HCIV	1	Yes	Yes	Yes	Yes	Yes	Yes		Yes	No	Option B+	No	Yes	Option B+	Option B+	39	Yes	Yes	No	15-29	1
Intervention	HCIV	2	Yes	Yes	Yes	Yes	Yes	Yes		Yes	No	Option A	Yes	No	Option A	Option B+	39	Yes	Yes	Yes	30+	1
Intervention	HCIV	3	No	Yes	Yes	No	No			No	Yes	Option A	Yes	No	Option A	Option B+	39	Yes	No	No	30+	1
Intervention	HCIV	5+	Yes	Yes	Yes	Yes		Yes	No	Yes	No	Option B+	No	Yes		Option B+	39	Yes	Yes	Yes	15-29	4
Intervention	HCIV	3	Yes	Yes	Yes	Yes	Yes	Yes		Yes	No	Option B+	No	Yes	Option B+	Option B+	39	Yes	Yes	Yes	30+	1
Control	HCIV	2	Yes	Yes	Yes	Yes	Yes	Yes		Yes	No	Option B+	No	Yes	Option B+	Option B+	40	No	No	No	15-29	1
Control	HCIV	3	Yes	Yes	Yes	No	Yes	Yes	No	Yes	No	Option A	Yes	No	Option A	Option A	40	Yes	Yes	No	30+	1
Control	HCIV	3	Yes	Yes	Yes	Yes	Yes	Yes		Yes	No	Option B+	No	Yes	Option B+	Option B+	40	Yes	Yes	No	15-29	1
Control	HCIV	2	No	Yes	Yes	Yes	Yes	Yes		Yes	No	Option A	Yes	No	Option A	Option A	40	Yes	No	No	15-29	1
Control	HCIV	3	No	No	Yes					No	Yes	Option A	Yes	No			40	No	No	No	15-29	1
Control	HCIV	4	Yes	No	Yes		Yes	Yes	No	Yes	No	Option B+	No	Yes	Option B+		40	Yes	No	No	30+	4
Control	HCIV	2	No		Yes							Option A	Yes	No			40	No	No	No	15-29	1
Control	HCIV	2	No		Yes			Yes		Yes	No	Option B+	No	Yes			40	No	No	No	15-29	1
Control	HCIV	2	No	Yes	Yes	Yes	Yes	Yes	Yes	Yes	No	Option B+	No	Yes	Option B+	Option B+	40	Yes	Yes	Yes	15-29	1
Control	HCIV	4	No	No	Yes	Yes	Yes	Yes		Yes	No	Option A	Yes	No	Option A	Option A	40	Yes	Yes	No	15-29	4
Control	HCIV	4	No	Yes	Yes	Yes	Yes	Yes		Yes	No	Option B+	No	Yes	Option B+	Option B+	40	Yes	No	No	30+	4
Control	HCIV	5+	No	Yes		Yes	Yes	Yes		Yes	No	Option A	Yes	No	Option A	Option A	40	No	No	No	15-29	4
Control	HCIV	5+	No	No	Yes	Yes	No	Yes	No	No		Option A	Yes	No			40	No	No	No	30+	4
Control	HCIV	1	No	Yes	Yes	Yes	Yes	Yes		No	Yes	Option B+	No	Yes	Option B+	Option B+	40	Yes	No	No	15-29	1
Control	HCIV	3	Yes	Yes	Yes	Yes	Yes	Yes		Yes	No	Option B+	No	Yes	Option B+	Option B+	40	No	No	No	15-29	1
Control	HCIV	5+	No	No	Yes	Yes	No	Yes	No	Yes	No	Option A	Yes	No			40	Yes	Yes	Yes	30+	4
Control	HCIV	1	No	Yes	Yes	Yes	Yes	Yes				Option A	Yes	No	Option A	Option A	40	No	No	No	15-29	1
Control	HCIV	3	No		Yes			Yes		Yes	No	Option B+	No	Yes			40	No	No	No	30+	1
Control	HCIV	2	No	Yes	Yes	Yes	Yes	Yes		Yes	No	Option A	Yes	No	Option B+	Option B+	40	Yes	No	No	15-29	1
Control	HCIV	3	Yes	Yes	Yes	Yes	Yes	Yes	Yes	Yes	No	Option B+	No	Yes	Option B+	Option B+	40	Yes	Yes	Yes	15-29	1
Control	HCIV	5+	Yes		Yes					No		Option B+	No	Yes	Option B+	Option B+	40	Yes	Yes	No	15-29	4
Control	HCIV	5+	Yes	Yes	Yes	Yes	Yes	Yes		Yes	No	Option A	Yes	No	Option A	Option A	40	No	No	No	30+	4
Control	HCIV	1	No	Yes	Yes	Yes	Yes	Yes		Yes	No	Option A	Yes	No	Option B+	Option B+	40	No	No	No	15-29	1
Control	HCIV	1	No		Yes			Yes		Yes	No	Option B+	No	Yes			40	No	No	No	15-29	1
Control	HCIV	3	No	No	Yes					No	Yes	Option B+	No	Yes			40	No	No	No	15-29	1
Control	HCIV	2	Yes	No	Yes	Yes		Yes	No	Yes	No	Option B+	No	Yes	Option B+	Option B+	40	Yes	No	No	15-29	1
Control	HCIV	5+	No	No	Yes	Yes	Yes	Yes	No	Yes	No	Option A	Yes	No	Option B+	Option B+	40	Yes	No	No	30+	4
Control	HCIV	5+	Yes	Yes	Yes		Yes	Yes	No	No	Yes	Option A	Yes	No	Option A	Option A	40	Yes	Yes	No	15-29	4
Control	HCIV	2	No	Yes	Yes	Yes	Yes	Yes	Yes	Yes	No	Option B+	No	Yes	Option B+	Option B+	40	Yes	Yes	Yes	15-29	1
Control	HCIV	4	No	No	Yes	Yes	Yes	Yes		Yes	No	Option A	Yes	No			40	Yes	No	No	15-29	4
Control	HCIV	5+	Yes		Yes					No		Option A	Yes	No			40	No	No	No	15-29	4
Control	HCIV	5+	No	Yes	Yes			Yes		Yes	No	Option B+	No	Yes	Option B+	Option B+	40	No	No	No	30+	4
Control	HCIV	1	No	Yes	Yes	Yes	Yes	Yes		Yes	No	Option A	Yes	No	Option A	Option A	40	No	No	No	15-29	1
Control	HCIV	5+	Yes	Yes	Yes	Yes	Yes	Yes	No	Yes	No	Option B+	No	Yes	Option B+	Option B+	40	Yes	Yes	No	30+	4
Control	HCIV	1	Yes		Yes			Yes	Yes	Yes	No	Option A	Yes	No			40	Yes	Yes	Yes	15-29	1
Control	HCIV	5+	Yes	Yes	Yes	Yes	Yes	Yes	No	Yes	No	Option B+	No	Yes	Option B+	Option B+	40	Yes	Yes	No	30+	4
Control	HCIV	2	Yes	No	Yes	Yes		Yes	No	Yes	No	Option B+	No	Yes	Option B+	Option B+	40	Yes	Yes	No	15-29	1
Control	HCIV	4	Yes	No	Yes	Yes	Yes	Yes	No	Yes	No						40	Yes	Yes	No	30+	4
Control	HCIV	3	No	Yes	Yes	Yes	Yes	Yes		No	Yes	Option A	Yes	No	Option A	Option A	40	No	No	No	15-29	1
Control	HCIV	3	No		Yes							Option B+	No	Yes			40	No	No	No	15-29	1
Control	HCIV	2	Yes	Yes	Yes	Yes	Yes	No		Yes	No	Option A	Yes	No	Option A	Option A	40	No	No	No	15-29	1
Control	HCIV	5+	No	No	Yes	Yes	No	Yes	No	Yes	No	Option B+	No	Yes	Option B+	Option B+	40	Yes	Yes	Yes	30+	4
Control	HCIV	1	No		Yes					No	Yes	Option A	Yes	No			40	No	No	No	15-29	1
Control	HCIV	1	No	Yes	Yes	Yes	Yes	Yes		No	Yes	Option A	Yes	No	Option A	Option A	40	No	No	No	15-29	1
Control	HCIV	5+	No	No	Yes	Yes	Yes	Yes	No	Yes	No	Option A	Yes	No	Option A	Option A	40	Yes	Yes	No	30+	4
Control	HCIV	5+	No	Yes	Yes	Yes	Yes	Yes	No	No	Yes	Option B+	No	Yes	Option B+	Option B+	40	Yes	Yes	Yes	15-29	4
Control	HCIV	1	Yes	Yes		Yes	Yes	Yes		Yes	No	Option B+	No	Yes	Option B+	Option B+	40	No	No	No	15-29	1
Control	HCIV	1	No	Yes	Yes	Yes	Yes	Yes	No	Yes	No	Option B+	No	Yes	Option B+	Option B+	40	Yes	Yes	Yes	30+	1
Control	HCIV	2	No	Yes	Yes	Yes	Yes	Yes	Yes	Yes	No	Option B+	No	Yes	Option B+	Option B+	40	Yes	Yes	Yes	15-29	1
Control	HCIV	5+		Yes	Yes	Yes	Yes	Yes		Yes	No	Option B+	No	Yes	Option B+	Option B+	40	Yes	No	No	15-29	4
Control	HCIV	2	No	Yes	Yes	Yes	Yes	Yes		No	Yes	Option A	Yes	No	Option A	Option A	40	No	No	No	15-29	1
Control	HCIV	4	No	Yes	Yes		Yes	No				Option A	Yes	No	Option A	Option A	40	Yes	Yes	No	30+	4
Control	HCIV	1		Yes	Yes	Yes	Yes	Yes		No		Option A	Yes	No	Option A	Option A	40	No	No	No	15-29	1
Control	HCIV	5+	Yes		Yes							Option B+	No	Yes	Option B+		40	No	No	No	15-29	4
Control	HCIV	4	Yes	Yes	Yes	Yes	Yes	Yes		Yes	No	Option B+	No	Yes	Option B+		40	Yes	No	No	15-29	4
Control	HCIV	1	No	Yes	Yes	Yes	Yes	Yes	No	Yes	No	Option B+	No	Yes	Option B+	Option B+	40	Yes	Yes	Yes	30+	1
Control	HCIV	4	Yes	Yes	Yes	Yes	Yes	Yes		Yes	No	Option B+	No	Yes	Option B+	Option B+	40	Yes	No	No	30+	4
Control	HCIV	1	Yes	Yes	Yes	Yes	Yes	Yes		Yes	No	Option B+	No	Yes	Option B+	Option B+	40	No	No	No	15-29	1
Control	HCIV	4	No	Yes	Yes	Yes	Yes	Yes	No	No		Option B+	No	Yes	Option B+	Option B+	40	Yes	No	No	30+	4
Control	HCIV	3	Yes	Yes	Yes	No	Yes	Yes	No	Yes	No	Option A	Yes	No	Option A	Option A	40	Yes	No	No	30+	1
Control	HCIV	2	No	Yes	Yes	Yes	Yes	Yes		Yes	No	Option A	Yes	No	Option A	Option A	40	No	No	No	15-29	1
Control	HCIV	2	Yes	Yes	Yes		Yes					Option B+	No	Yes	Option B+	Option A	40	No	No	No	15-29	1
Control	HCIV	2	No		Yes			Yes		Yes	No	Option A	Yes	No			40	No	No	No	30+	1
Control	HCIV	1	No	Yes	Yes	Yes	Yes	Yes		Yes	No	Option B+	No	Yes	Option B+	Option B+	40	No	No	No	15-29	1
Control	HCIV	4	No	Yes	Yes		Yes	No				Option A	Yes	No	Option A		40	No	No	No	30+	4
Control	HCIV	5+	Yes	Yes	Yes		Yes	Yes	No	No	Yes	Option A	Yes	No			40	Yes	No	No	15-29	4
Control	HCIV	2	No		Yes			Yes		Yes	No	Option B+	No	Yes	Option B+		40	No	No	No	15-29	1
Control	HCIV	1	Yes	Yes	Yes	Yes	Yes	Yes		Yes	No	Option B+	No	Yes	Option A	Option B+	40	Yes	No	No	15-29	1
Control	HCIV	4	Yes	No	Yes		Yes	Yes	No	Yes	No	Option B+	No	Yes	Option B+	Option B+	40	Yes	Yes	No	30+	4
Control	HCIII	5+	No	No	Yes			Yes		Yes	No	Option B+	No	Yes	Option B+	Option B+	41	No	No	No	15-29	4
Control	HCIII	5+	No	No	Yes			Yes		Yes	No	Option A	Yes	No			41	No	No	No	30+	4
Control	HCIII	2	Yes	Yes	Yes	Yes	Yes	Yes		Yes	No	Option A	Yes	No	Option B+	Option B+	41	No	No	No	15-29	1
Control	HCIII	3	Yes	Yes	Yes	Yes	Yes	Yes		Yes	No	Option B+	No	Yes	Option B+	Option B+	41	Yes	No	No	30+	1
Control	HCIII	3	Yes	No	Yes			Yes		Yes	No	Option A	Yes	No	Option A	Option A	41	Yes	Yes	No	15-29	1
Control	HCIII	1	Yes	No	Yes			Yes		No		Option A	Yes	No			41	No	No	No	15-29	1
Control	HCIII	5+	No	No	Yes			Yes		Yes	No	Option B+	No	Yes			41	No	No	No	30+	4
Control	HCIII	2	No		Yes			Yes		Yes	No	Option B+	No	Yes			41	No	No	No	15-29	1
Control	HCIII	3	Yes	Yes	Yes	Yes	Yes	Yes				Option B+	No	Yes	Option B+	Option B+	41	Yes	No	No	15-29	1
Control	HCIII	5+	No	No	Yes			Yes		No		Option A	Yes	No			41	Yes	Yes	Yes	30+	4
Control	HCIII	1	No	Yes	Yes		Yes	Yes				Option B+	No	Yes	Option B+		41	Yes	No	No	15-29	1
Control	HCIII	2	No	No	Yes			Yes		Yes	No	Option B+	No	Yes	Option B+	Option B+	41	No	No	No	15-29	1
Control	HCIII	4	No	Yes	Yes	Yes	Yes	Yes		No		Option A	Yes	No	Option B+		41	No	No	No	15-29	4
Control	HCIII	5+	Yes	Yes	Yes	Yes	Yes	Yes	No	No		Option A	Yes	No	Option A	Option A	41	Yes	Yes	No		4
Control	HCIII	2	No	No	Yes					No	Yes	Option B+	No	Yes			41	No	No	No	15-29	1
Control	HCIII	3	Yes	No	Yes			Yes		Yes	No	Option A	Yes	No			41	Yes	Yes	No	15-29	1
Control	HCIII	5+	Yes	Yes	Yes	Yes	Yes	Yes	No	Yes	No	Option B+	No	Yes	Option B+	Option B+	41	Yes	Yes	Yes	30+	4
Control	HCIII	3	Yes	Yes	Yes	Yes	Yes	Yes				Option B+	No	Yes	Option B+	Option B+	41	Yes	No	No	15-29	1
Control	HCIII	5+	No	No	Yes					Yes	No	Option B+	No	Yes			41	No	No	No	15-29	4
Control	HCIII	1	No	No	Yes			Yes		No	Yes	Option A	Yes	No			41	No	No	No	15-29	1
Control	HCIII	4	No	No	Yes			Yes	No	Yes	No	Option A	Yes	No			41	Yes	Yes	No	30+	4
Control	HCIII	5+	No		Yes							Option B+	No	Yes			41	No	No	No	15-29	4
Control	HCIII	5+	No	Yes	Yes					No		Option A	Yes	No			41	No	No	No	15-29	4
Control	HCIII	3	No	Yes	Yes	Yes	Yes	Yes		Yes	No	Option A	Yes	No	Option A		41	Yes	Yes	No	15-29	1
Control	HCIII	5+	No		Yes			Yes		Yes	No	Option B+	No	Yes			41	No	No	No	30+	4
Control	HCIII	4	No	No	Yes			Yes		No	Yes	Option A	Yes	No			41	No	No	No	15-29	4
Control	HCIII	5+	Yes	Yes	Yes	Yes	Yes	Yes	No	Yes	No	Option B+	No	Yes	Option B+	Option B+	41	Yes	Yes	No	30+	4
Control	HCIII	5+	No	No	Yes			Yes		Yes	No	Option A	Yes	No			41	No	No	No	15-29	4
Control	HCIII	2	Yes	No	Yes			Yes		No	Yes	Option A	Yes	No			41	No	No	No	15-29	1
Control	HCIII	4	No	No	Yes			Yes	No	Yes	No	Option B+	No	Yes	Option B+	Option B+	41	Yes	Yes	No	15-29	4
Control	HCIII	1	No	No	Yes			Yes		Yes	No	Option A	Yes	No	Option A	Option A	41	No	No	No	15-29	1
Control	HCIII	4	No	No	Yes			Yes	No	Yes	No	Option A	Yes	No			41	Yes	Yes	No	15-29	4
Control	HCIII	2	No	No	Yes			Yes		Yes	No	Option B+	No	Yes			41	No	No	No	15-29	1
Control	HCIII	5+	Yes	Yes	Yes	Yes	Yes	Yes	No	No		Option A	Yes	No	Option A	Option A	41	Yes	Yes	No		4
Control	HCIII	5+	No		Yes					No	Yes	Option B+	No	Yes			41	No	No	No	15-29	4
Control	HCIII	3	No		Yes			Yes				Option B+	No	Yes			41	No	No	No	15-29	1
Control	HCIII	5+	Yes	No	Yes					No	Yes	Option A	Yes	No			41	No	No	No	15-29	4
Control	HCIII	1	Yes	No	Yes					No	Yes	Option A	Yes	No			41	No	No	No	15-29	1
Control	HCIII	1	No	No	Yes					No	Yes	Option A	Yes	No			41	No	No	No	15-29	1
Control	HCIII	2	No	No	Yes					Yes	No	Option B+	No	Yes			41	No	No	No	15-29	1
Control	HCIII	2	Yes	Yes	Yes	Yes	Yes	Yes		Yes	No	Option A	Yes	No	Option B+	Option B+	41	No	No	No	15-29	1
Intervention	HCII	2	Yes	Yes	Yes	Yes	Yes	Yes	No	Yes	No	Option B+	No	Yes	Option B+	Option B+	42	Yes	Yes	Yes	30+	1
Intervention	HCII	5+	No	Yes	Yes	Yes	Yes	Yes	No	Yes	No	Option A	Yes	No	Option A	Option A	42	No	No	No	15-29	4
Intervention	HCII	1	No	Yes	Yes		Yes	Yes	No	Yes	No	Option B+	No	Yes	Option B+	Option B+	42	Yes	Yes	Yes	15-29	1
Intervention	HCII	5+	No	Yes		Yes		Yes	No	Yes	No	Option B+	No	Yes	Option B+	Option B+	42	Yes	Yes	Yes	15-29	4
Intervention	HCII	2	No	Yes		Yes	Yes	Yes	No	Yes	No	Option B+	No	Yes	Option B+	Option B+	42	Yes	Yes	Yes	15-29	1
Intervention	HCII	2	No	Yes		Yes	Yes	Yes	No	Yes	No						42	Yes	Yes	Yes	15-29	1
Intervention	HCII	5+	No	Yes	Yes	Yes	Yes	Yes	No	Yes	No	Option B+	No	Yes	Option B+	Option B+	42	Yes	Yes	Yes	30+	4
Intervention	HCII	5+	No	Yes		Yes	Yes	Yes	No	Yes	No	Option B+	No	Yes	Option B+	Option B+	42	Yes	Yes	Yes	30+	4
Intervention	HCII	1	Yes	Yes		Yes	Yes	Yes	No	Yes	No	Option B+	No	Yes	Option B+	Option B+	42	Yes	Yes	Yes	15-29	1
Intervention	HCII	2	Yes	Yes	Yes	Yes	Yes	Yes	No	Yes	No	Option B+	No	Yes	Option B+	Option B+	42	Yes	Yes	Yes	15-29	1
Intervention	HCII	3	No	Yes		Yes	Yes	Yes	No	Yes	No	Option B+	No	Yes	Option B+	Option B+	42	Yes	Yes	Yes	15-29	1
Intervention	HCII	1	No	Yes		Yes	Yes	Yes		Yes	No	Option B+	No	Yes	Option B+	Option B+	42	Yes	Yes	Yes	15-29	1
Intervention	HCII	4	No	Yes	Yes	Yes	Yes	Yes	No	Yes	No	Option B+	No	Yes	Option B+	Option B+	42	Yes	Yes	Yes	30+	4
Intervention	HCIII	2	No	Yes	Yes	Yes	Yes	Yes		Yes	No	Option A	Yes	No	Option A	Option B+	43	Yes	Yes	Yes	15-29	1
Intervention	HCIII	2	Yes	Yes	Yes	No	Yes	Yes	Yes	Yes	No	Option A	Yes	No	Option A	Option A	43	Yes	Yes	No	15-29	1
Intervention	HCIII	1	No	Yes	Yes	No	Yes	Yes	Yes	Yes	No	Option A	Yes	No	Option B+	Option B+	43	Yes	Yes	No	15-29	1
Intervention	HCIII	5+	Yes	Yes	Yes	Yes	Yes	Yes		Yes	No	Option A	Yes	No	Option A	Option A	43	Yes	Yes	Yes	30+	4
Intervention	HCIII	2	No	Yes	Yes	Yes	Yes	Yes		No	Yes	Option B+	No	Yes	Option B+	Option B+	43	Yes	Yes	Yes	15-29	1
Intervention	HCIII	3	No	Yes	Yes	Yes	Yes	Yes		Yes	No	Option B+	No	Yes	Option B+	Option B+	43	Yes	Yes	Yes	15-29	1
Intervention	HCIII	5+	No	Yes	Yes	Yes	Yes	Yes		Yes	No	Option A	Yes	No	Option A	Option A	43	Yes	Yes	No	30+	4
Intervention	HCIII	2	Yes	Yes	Yes	No	Yes	Yes		Yes	No	Option A	Yes	No		Option B+	43	Yes	Yes	No	15-29	1
Intervention	HCIII	5+	No	Yes	Yes	Yes	Yes	Yes		Yes	No	Option A	Yes	No	Option A	Option B+	43	Yes	Yes	Yes	15-29	4
Control	HCIII	1	No	Yes			Yes					Option A	Yes	No	Option A	Option A	44	Yes	Yes	No	15-29	1
Control	HCIII	1	Yes		No							Option B+	No	Yes	Option B+	Option B+	44	Yes	Yes	No	15-29	1
Control	HCIII	5+	No														44	No	No	No	30+	4
Control	HCIII	5+	No		Yes							Option B+	No	Yes			44	No	No	No	15-29	4
Control	HCIII	5+	Yes	Yes	Yes	Yes	Yes	Yes				Option B+	No	Yes	Option B+	Option B+	44	Yes	No	No	30+	4
Control	HCIII	2	Yes	Yes	Yes		Yes	Yes				Option A	Yes	No	Option A	Option A	44	Yes	Yes	No	15-29	1
Control	HCIII	5+	No		Yes			No									44	No	No	No	15-29	4
Control	HCIII	3	No		Yes			Yes		No	Yes	Option B+	No	Yes			44	No	No	No	30+	1
Control	HCIII	1	Yes		No												44	No	No	No	15-29	1
Control	HCIII	5+	Yes		Yes			Yes		No	Yes	Option B+	No	Yes			44	No	No	No	30+	4
Control	HCIII	2	Yes	Yes	Yes		Yes	Yes				Option B+	No	Yes	Option B+		44	Yes	No	No	15-29	1
Control	HCIII	3	No	Yes	No		Yes	Yes				Option B+	No	Yes	Option B+		44	No	No	No	30+	1
Control	HCIII	3	Yes	Yes	Yes	Yes	Yes	Yes				Option B+	No	Yes	Option B+	Option B+	44	Yes	Yes	No	15-29	1
Control	HCIII	2	No	Yes	Yes			Yes		No	Yes	Option B+	No	Yes	Option B+	Option B+	44	Yes	Yes	No	15-29	1
Control	HCIII	5+	No		Yes							Option B+	No	Yes			44	No	No	No	15-29	4
Control	HCIII	3	No		No							Option B+	No	Yes			44	No	No	No	15-29	1
Control	HCIII	5+	Yes		Yes			Yes		No	Yes	Option B+	No	Yes			44	No	No	No	30+	4
Control	HCIII	4	No									Option B+	No	Yes			44	No	No	No	30+	4
Control	HCIII	4	No		No							Option B+	No	Yes			44	No	No	No	30+	4
Control	HCIII	4	No					No									44	No	No	No	15-29	4
Control	HCIII	3	No	Yes	No		Yes	Yes				Option B+	No	Yes	Option B+	Option B+	44	Yes	Yes	No	30+	1
Control	HCIII	2	No	Yes	Yes			Yes		No	Yes	Option B+	No	Yes			44	Yes	Yes	Yes	15-29	1
Control	HCIII	5+	No	Yes			Yes								Option B+		44	No	No	No	15-29	4
Control	HCIII	5+	No		Yes			No									44	No	No	No	15-29	4
Control	HCIII	2	No					No									44	No	No	No	15-29	1
Control	HCIII	5+	Yes	Yes	Yes	Yes	Yes	Yes				Option B+	No	Yes	Option B+	Option B+	44	Yes	Yes	No	30+	4
Control	HCIII	3	Yes	Yes	Yes	Yes	Yes	Yes				Option B+	No	Yes	Option B+	Option B+	44	Yes	No	No	15-29	1
Intervention	HCIII	5+	Yes	Yes	Yes	Yes	Yes	Yes	No	Yes	No	Option A	Yes	No	Option B+	Option B+	45	Yes	Yes	Yes	30+	4
Intervention	HCIII	1	No	Yes	Yes	Yes	Yes	Yes	No	No		Option A	Yes	No	Option A	Option A	45	Yes	Yes	Yes	15-29	1
Intervention	HCIII	5+	No	No	Yes	Yes	Yes	Yes		Yes	No	Option A	Yes	No	Option A		45	Yes	Yes	Yes	30+	4
Intervention	HCIII	5+	No	Yes	Yes	Yes	Yes	Yes		Yes	No	Option A	Yes	No	Option A	Option A	45	Yes	Yes	Yes	30+	4
Intervention	HCIII	5+	No	Yes		Yes	Yes	Yes		Yes	No				Option A	Option A	45	Yes	Yes	Yes	15-29	4
Intervention	HCIII	5+	No	No	Yes	Yes	Yes	Yes		Yes	No	Option A	Yes	No	Option A	Option A	45	Yes	Yes	Yes	30+	4
Intervention	HCIII	5+	No	Yes	Yes	Yes	Yes	Yes		Yes	No	Option A	Yes	No	Option A	Option A	45	Yes	Yes	No	30+	4
Intervention	HCIII	5+	No	Yes	No	Yes	Yes	Yes		Yes	No	Option A	Yes	No	Option A	Option A	45	Yes	Yes	Yes	30+	4
Intervention	HCIII	5+	No	Yes	No	Yes	Yes	Yes		Yes	No						45	Yes	Yes	No	15-29	4
Intervention	HCIII	5+	Yes	Yes	Yes	Yes	Yes	Yes		Yes	No	Option A	Yes	No	Option A	Option A	45	Yes	Yes	Yes	15-29	4
Intervention	HCIII	5+	Yes	Yes	Yes	Yes	Yes	Yes		Yes	No	Option A	Yes	No	Option A	Option A	45	Yes	Yes	Yes	30+	4
Intervention	HCIII	5+	Yes	Yes	Yes	Yes	Yes	Yes	No	Yes	No	Option B+	No	Yes	Option B+	Option B+	45	Yes	Yes	Yes	30+	4
Intervention	HCIII	1	Yes	Yes	Yes	Yes	Yes	Yes	No	Yes	No	Option A	Yes	No	Option A	Option B+	45	Yes	Yes	Yes	30+	1
Intervention	HCIII	5+	No	Yes	Yes	Yes	Yes	Yes		Yes	No	Option A	Yes	No	Option A	Option A	45	Yes	Yes	Yes	30+	4
Intervention	HCIII	3	No	Yes	Yes	Yes	Yes	Yes	No	Yes	No	Option B+	No	Yes	Option B+	Option B+	45	Yes	Yes	Yes	15-29	1
Intervention	HCIII	1	No	Yes	Yes	No	Yes	Yes	No	Yes	No	Option B+	No	Yes	Option B+	Option B+	45	Yes	Yes	Yes	15-29	1
Intervention	HCIII	5+	No	Yes	Yes	Yes	Yes	Yes		Yes	No	Option A	Yes	No	Option A	Option A	45	Yes	No	No	30+	4
Intervention	HCIII	5+	No	Yes	No	Yes	Yes	Yes		Yes	No	Option A	Yes	No	Option A	Option A	45	Yes	Yes	Yes	30+	4
Intervention	HCIII	2	Yes	No	Yes	Yes	Yes	Yes	No	Yes	No	Option A	Yes	No	Option A	Option A	45	Yes	Yes	Yes	15-29	1
Intervention	HCIII	5+	No	Yes	Yes	Yes	Yes	Yes		Yes	No	Option A	Yes	No	Option A	Option A	45	Yes	Yes	No	30+	4
Intervention	HCIII	5+	No	Yes	No	Yes	Yes	Yes		Yes	No	Option A	Yes	No	Option A	Option A	45	Yes	Yes	Yes	15-29	4
Intervention	HCIII	5+	Yes	No	Yes	Yes	Yes	Yes		Yes	No	Option A	Yes	No	Option A	Option A	45	Yes	No	No	15-29	4
Intervention	HCIII	5+	No	Yes	Yes	Yes	Yes	Yes		No		Option A	Yes	No	Option A	Option A	45	Yes	Yes	Yes	30+	4
Intervention	HCIII	1	No	Yes	Yes	Yes	Yes	Yes	No	Yes	No	Option A	Yes	No	Option A	Option B+	45	Yes	Yes	Yes	15-29	1
Intervention	HCIII	1	No	Yes	Yes	Yes	Yes	Yes	No	No	Yes	Option B+	No	Yes	Option B+	Option B+	45	Yes	Yes	Yes	15-29	1
Intervention	HCIII	5+	No	Yes	Yes	Yes	Yes	Yes		Yes	No	Option B+	No	Yes	Option B+	Option B+	45	Yes	Yes	No	15-29	4
Intervention	HCIII	5+	Yes	No	Yes	Yes	Yes	Yes		Yes	No	Option A	Yes	No	Option A	Option A	45	Yes	Yes	No	30+	4
Intervention	HCIII	2	No	Yes	Yes	Yes	No	Yes		Yes	No	Option A	Yes	No	Option B+	Option B+	45	Yes	Yes	Yes	15-29	1
Intervention	HCIII	5+	No	No	No	Yes	Yes	Yes		No	Yes	Option A	Yes	No	Option A		45	Yes	Yes	Yes	15-29	4
Intervention	HCIII	5+	Yes	No	Yes	Yes	Yes	Yes		Yes	No	Option A	Yes	No	Option A	Option A	45	Yes	Yes	No	15-29	4
Intervention	HCIII	3	No	No	Yes	Yes	Yes	Yes		Yes	No	Option B+	No	Yes	Option B+	Option B+	46	Yes	Yes	No	15-29	1
Intervention	HCIII	2	No		No			Yes		No	Yes	Option B+	No	Yes			46	No	No	No	15-29	1
Intervention	HCIII	1	Yes	No	Yes			Yes		No	Yes	Option B+	No	Yes			46	No	No	No	15-29	1
Intervention	HCIII	4	No	No	Yes	Yes		No	Yes	No		Option B+	No	Yes			46	Yes	No	No	15-29	4
Intervention	HCIII	4	Yes	Yes	Yes	Yes	Yes	Yes		Yes	No	Option B+	No	Yes	Option B+	Option B+	46	Yes	No	No	15-29	4
Intervention	HCIII	4	No	No	Yes	Yes	Yes	Yes		Yes	No	Option B+	No	Yes	Option B+	Option B+	46	Yes	Yes	No	30+	4
Intervention	HCIII	4	No	No	No							Option B+	No	Yes	Option B+		46	No	No	No	15-29	4
Intervention	HCIII	2	No	No	Yes	Yes	Yes	Yes		No	Yes	Option B+	No	Yes	Option B+	Option B+	46	Yes	No	No	15-29	1
Intervention	HCIII	5+	No	Yes	Yes	Yes	Yes	Yes	No	Yes	No	Option B+	No	Yes	Option B+	Option B+	46	Yes	No	No	30+	4
Intervention	HCIII	2	Yes	Yes	Yes	Yes	Yes	Yes		Yes	No	Option B+	No	Yes	Option B+	Option B+	46	Yes	No	No	15-29	1
Intervention	HCIII	3	No	No	Yes					No	Yes	Option B+	No	Yes			46	Yes	Yes	Yes	15-29	1
Intervention	HCIII	5+	No	No	Yes	No		Yes	No	Yes	No	Option B+	No	Yes		Option B+	46	Yes	Yes	No	15-29	4
Intervention	HCIII	1	Yes	Yes	Yes	No	Yes	Yes		No	Yes	Option B+	No	Yes	Option B+	Option B+	46	Yes	No	No	15-29	1
Intervention	HCIII	1	Yes	No	Yes	Yes	Yes	Yes		Yes	No	Option B+	No	Yes	Option B+	Option B+	46	Yes	No	No	15-29	1
Intervention	HCIII	5+	Yes	Yes	Yes	Yes	Yes	Yes		Yes	No	Option B+	No	Yes	Option B+	Option B+	46	Yes	Yes	No	30+	4
Intervention	HCIII	2		No	No	Yes		Yes		Yes	No	Option B+	No	Yes		Option B+	46	Yes	Yes	No	15-29	1
Intervention	HCIII	4	No	Yes	Yes	Yes	Yes	Yes		Yes	No	Option B+	No	Yes	Option B+	Option B+	46	Yes	Yes	No	15-29	4
Intervention	HCIII	3	Yes	Yes	Yes	Yes	Yes	Yes		Yes	No	Option B+	No	Yes	Option B+	Option B+	46	Yes	No	No	15-29	1
Intervention	HCIII	3	Yes	Yes	No	Yes	Yes	Yes		Yes	No	Option A	Yes	No	Option A	Option A	47	Yes	Yes	Yes	30+	1
Intervention	HCIII	1	Yes	Yes	No	Yes	Yes	Yes		Yes	No	Option A	Yes	No	Option A	Option A	47	Yes	Yes	Yes	15-29	1
Intervention	HCIII	2	No		No	Yes	Yes					Option A	Yes	No	Option A	Option A	47	Yes	Yes	Yes	15-29	1
Intervention	HCIII	4	Yes	Yes	Yes	Yes	No	Yes		Yes	No	Option B+	No	Yes	Option B+	Option B+	47	Yes	Yes	Yes	30+	4
Intervention	HCIII	1	Yes		No	Yes	Yes					Option A	Yes	No	Option A	Option A	47	Yes	Yes	Yes	15-29	1
Intervention	HCIII	4	No	Yes	Yes	Yes	Yes	Yes		Yes	No	Option A	Yes	No	Option A	Option A	47	Yes	Yes	Yes	30+	4
Intervention	HCIII	3	Yes	Yes	No	Yes	Yes	Yes		Yes	No	Option B+	No	Yes	Option B+	Option B+	47	Yes	Yes	Yes	15-29	1
Intervention	HCIII	5+	Yes	Yes	No	Yes	Yes	Yes				Option B+	No	Yes	Option B+	Option B+	47	Yes	Yes	Yes	30+	4
Intervention	HCIII	1	Yes	Yes	No	Yes	Yes	Yes		Yes	No	Option A	Yes	No	Option A	Option A	47	Yes	Yes	Yes	15-29	1
Intervention	HCIII	1	Yes	Yes	No	Yes	Yes	Yes		Yes	No	Option A	Yes	No	Option A	Option A	47	Yes	Yes	Yes	15-29	1
Intervention	HCIII	5+	No	Yes	Yes	Yes	Yes	Yes		Yes	No	Option B+	No	Yes	Option B+	Option B+	47	Yes	Yes	Yes	30+	4
Intervention	HCIII	5+	No	Yes	Yes	Yes		Yes		Yes	No	Option A	Yes	No	Option A	Option A	47	Yes	Yes	Yes	15-29	4
Intervention	HCIII	1	Yes		No	Yes	Yes					Option A	Yes	No	Option A	Option A	47	Yes	Yes	Yes	15-29	1
Intervention	HCIII	2	No	Yes	No	Yes	Yes	Yes		Yes	No	Option A	Yes	No	Option A	Option A	47	Yes	Yes	Yes	15-29	1
Intervention	HCIII	2	Yes	Yes		Yes	Yes	Yes		Yes	No	Option A	Yes	No	Option A	Option A	47	Yes	Yes	Yes	15-29	1
Intervention	HCIII	3	Yes	Yes	No	No	Yes	Yes		Yes	No	Option A	Yes	No	Option A	Option A	47	Yes	Yes	Yes	15-29	1
Intervention	HCIII	5+	No	Yes	No	Yes	Yes	Yes		Yes	No	Option A	Yes	No	Option A	Option A	47	Yes	Yes	Yes	30+	4
Intervention	HCIII	5+	No	Yes	No	Yes	Yes	Yes		Yes	No	Option A	Yes	No	Option A	Option A	47	Yes	Yes	Yes	15-29	4
Intervention	HCIII	4	No	Yes	Yes	Yes	Yes	Yes		Yes	No	Option A	Yes	No	Option A	Option A	47	Yes	Yes	Yes	30+	4
Intervention	HCIII	1	Yes	Yes	Yes	Yes	Yes	Yes		Yes	No	Option B+	No	Yes	Option B+	Option B+	47	Yes	Yes	Yes	15-29	1
Intervention	HCIII	5+	Yes		No	Yes	Yes					Option A	Yes	No	Option A	Option A	47	Yes	Yes	Yes	30+	4
Intervention	HCIII	3	No	Yes	No	Yes	No	Yes		Yes	No	Option A	Yes	No	Option A	Option A	47	Yes	Yes	Yes	15-29	1
Intervention	HCIII	5+	Yes	Yes	No	Yes	Yes	Yes		Yes	No	Option A	Yes	No	Option A	Option A	47	Yes	Yes	Yes	15-29	4
Intervention	HCIII	1	Yes	Yes	No	Yes	Yes	Yes		Yes	No	Option A	Yes	No	Option A	Option A	47	Yes	Yes	Yes	15-29	1
Intervention	HCIII	3	No	Yes	Yes	Yes	Yes	Yes		Yes	No	Option A	Yes	No	Option A	Option A	47	Yes	Yes	Yes	15-29	1
Intervention	HCIII	4	Yes	Yes	No	Yes	Yes	Yes		Yes	No	Option B+	No	Yes	Option B+	Option B+	47	Yes	Yes	Yes	30+	4
Control	HCIII	5+	No					No									48	No	No	No	30+	4
Control	HCIII	1	No	Yes		Yes	Yes					Option A	Yes	No	Option A		48	Yes	Yes	Yes	15-29	1
Control	HCIII	2	No	Yes	Yes	Yes	Yes	Yes				Option A	Yes	No	Option A		48	Yes	Yes	No	15-29	1
Control	HCIII	5+	No									Option A	Yes	No			48	No	No	No	15-29	4
Control	HCIII	4	No		No							Option B+	No	Yes	Option B+	Option B+	48	No	No	No	15-29	4
Control	HCIII	5+	Yes	Yes	No	Yes	No	No		Yes	No						48	Yes	Yes	Yes	15-29	4
Control	HCIII	5+	No	No		Yes	No	No				Option A	Yes	No			48	Yes	Yes	Yes	30+	4
Control	HCIII	3	No									Option B+	No	Yes	Option B+	Option B+	48	Yes	Yes	No	30+	1
Control	HCIII	5+	No					No				Option B+	No	Yes	Option B+	Option B+	48	Yes	Yes	No	30+	4
Control	HCIII	5+	No					Yes				Option B+	No	Yes	Option B+	Option B+	48	Yes	No	No	30+	4
Control	HCIII	3	No		No			Yes				Option B+	No	Yes	Option B+	Option B+	48	Yes	Yes	No	15-29	1
Control	HCIII	4	No		No												48	No	No	No	15-29	4
Control	HCIII	5+	No	Yes	Yes							Option A	Yes	No			48	No	No	No	30+	4
Control	HCIII	4	No	No	No		No										48	Yes	No	No	15-29	4
Control	HCIII	2	No		Yes							Option A	Yes	No			48	No	No	No	15-29	1
Control	HCIII	2	No	Yes	No	Yes	Yes	Yes				Option A	Yes	No	Option B+	Option B+	48	Yes	Yes	No	15-29	1
Control	HCIII	3	No									Option A	Yes	No			48	No	No	No	30+	1
Control	HCIII	5+	No							No	Yes	Option B+	No	Yes			48	No	No	No	15-29	4
Control	HCIII	2	No	Yes	Yes	Yes	Yes	No				Option A	Yes	No	Option A	Option A	48	Yes	Yes	Yes	15-29	1
Control	HCIII	2	No			Yes	No										48	Yes	Yes	Yes	15-29	1
Control	HCIII	3	No		No			Yes				Option A	Yes	No			48	No	No	No	15-29	1
Control	HCIII	5+	No									Option A	Yes	No	Option A	Option A	48	No	No	No	15-29	4
Control	HCIII	2	No					No				Option A	Yes	No			48	No	No	No	30+	1
Control	HCIII	2	No									Option A	Yes	No	Option B+		48	No	No	No	15-29	1
Control	HCIII	5+	No					Yes				Option B+	No	Yes			48	No	No	No	30+	4
Control	HCIII	4	No	No	No		No					Option B+	No	Yes	Option B+	Option B+	48	Yes	Yes	No	15-29	4
Intervention	HCIII	5+	No	Yes	Yes		Yes	Yes	No	Yes	No	Option A	Yes	No	Option A		49	No	No	No	15-29	4
Intervention	HCIII	2	No	Yes	Yes		Yes	Yes		Yes	No				Option A		49	Yes	No	No	15-29	1
Intervention	HCIII	4	No	Yes	Yes			Yes		Yes	No	Option A	Yes	No	Option A	Option A	49	Yes	No	No	15-29	4
Intervention	HCIII	5+	No	Yes	Yes		Yes	Yes		Yes	No	Option A	Yes	No	Option A		49	Yes	No	No	30+	4
Intervention	HCIII	4	No	Yes	Yes		Yes	Yes		Yes	No				Option A	Option A	49	Yes	No	No	15-29	4
Intervention	HCIII	2	No	Yes	Yes		Yes	Yes	No	Yes	No	Option A	Yes	No	Option A	Option A	49	Yes	No	No	15-29	1
Intervention	HCIII	5+	No	Yes	Yes		Yes	Yes	No	Yes	No	Option A	Yes	No	Option A	Option A	49	No	No	No	15-29	4
Intervention	HCIII	2	No	Yes	Yes		Yes	Yes		Yes	No	Option A	Yes	No	Option A	Option A	49	Yes	Yes	Yes	30+	1
Intervention	HCIII	3	No	Yes	Yes			Yes		Yes	No					Option A	49	Yes	No	No	15-29	1
Intervention	HCIII	3	No	No	Yes		Yes	Yes		Yes	No				Option A		49	Yes	No	No	15-29	1
Intervention	HCIII	5+	No	Yes	Yes		Yes	Yes	No	Yes	No	Option A	Yes	No	Option A	Option A	49	No	No	No	15-29	4
Intervention	HCIII	5+	No	Yes	Yes	Yes	Yes	Yes	No	Yes	No	Option A	Yes	No	Option A	Option A	49	Yes	Yes	No	30+	4
Intervention	HCIII	4	No	Yes	Yes		Yes	Yes		Yes	No	Option A	Yes	No	Option A	Option A	49	Yes	No	No	15-29	4
Control	HCIII	5+	No	No	Yes			Yes		No	Yes	Option B+	No	Yes	Option B+	Option B+	50	No	No	No	15-29	4
Control	HCIII	5+	No	No	Yes		No	Yes		Yes	No	Option B+	No	Yes		Option B+	50	No	No	No	15-29	4
Control	HCIII	5+	No	No	Yes					No	Yes	Option B+	No	Yes	Option B+	Option B+	50	No	No	No	15-29	4
Control	HCIII	5+	Yes	No	Yes					No	Yes	Option B+	No	Yes	Option B+	Option B+	50	No	No	No	15-29	4
Control	HCIII	5+		No		Yes	No	Yes	Yes	Yes	No						50	Yes	Yes	Yes		4
Control	HCIII	5+	No	No	Yes			Yes		No	Yes	Option B+	No	Yes	Option B+	Option B+	50	No	No	No	15-29	4
Control	HCIII	5+	No	No	Yes			Yes		Yes	No	Option B+	No	Yes	Option B+	Option B+	50	No	No	No	30+	4
Control	HCIII	5+	No	No	Yes			Yes		No	Yes	Option B+	No	Yes	Option B+	Option B+	50	No	No	No	15-29	4
Control	HCIII	5+	Yes	No	Yes	Yes	Yes	Yes		Yes	No	Option B+	No	Yes	Option B+	Option B+	50	Yes	No	No	30+	4
Control	HCIII	5+	No	Yes	Yes	Yes	Yes	Yes		Yes	No	Option B+	No	Yes	Option B+	Option B+	50	No	No	No	15-29	4
Control	HCIII	5+	No	No	Yes					No	Yes	Option A	Yes	No	Option A	Option A	50	Yes	Yes	Yes	15-29	4
Control	HCIII	5+	No	Yes	Yes	Yes	Yes	Yes		Yes	No	Option B+	No	Yes	Option B+	Option B+	50	Yes	Yes	Yes	15-29	4
Control	HCIII	5+		No		Yes	No	No	Yes								50	Yes	No	No		4
Control	HCIII	3	No		Yes	Yes	No	No	No			Option A	Yes	No			50	Yes	Yes	Yes	15-29	1
Control	HCIII	4	No	Yes	Yes	Yes		No	No			Option A	Yes	No	Option A		50	Yes	Yes	Yes	15-29	4
Control	HCIII	5+	Yes	No	Yes			Yes		No	Yes	Option B+	No	Yes	Option B+	Option B+	50	No	No	No	15-29	4
Control	HCIII	5+	No	No	Yes					No	Yes	Option A	Yes	No	Option A	Option A	50	No	No	No	15-29	4
Control	HCIII	5+	Yes	No	Yes					No	Yes	Option A	Yes	No	Option A	Option A	50	Yes	Yes	Yes	15-29	4
Control	HCIII	5+	No	No	Yes			Yes		Yes	No	Option B+	No	Yes	Option B+	Option B+	50	Yes	Yes	Yes	30+	4
Control	HCIII	5+	No	No	Yes			Yes		Yes	No	Option B+	No	Yes	Option B+	Option B+	50	Yes	Yes	Yes	15-29	4
Control	HCIII	5+	No	No	Yes					No	Yes	Option A	Yes	No	Option A	Option A	50	Yes	Yes	Yes	15-29	4
Control	HCIII	5+	No	Yes	Yes	Yes	Yes			No	Yes	Option B+	No	Yes	Option B+	Option B+	50	No	No	No	30+	4
Control	HCIII	5+	No	No	Yes					No	Yes	Option B+	No	Yes	Option B+	Option B+	50	No	No	No	15-29	4
Control	HCIII	5+	No	No	Yes			Yes		No	Yes	Option B+	No	Yes	Option B+	Option B+	50	No	No	No	30+	4
Control	HCIII	5+	Yes	No	Yes					No	Yes	Option B+	No	Yes	Option B+	Option B+	50	No	No	No	15-29	4
Control	HCIII	5+	No	No	Yes					No	Yes	Option A	Yes	No	Option A	Option A	50	No	No	No	15-29	4
Control	HCIII	5+	No	No	Yes					No	Yes	Option A	Yes	No	Option A	Option A	50	No	No	No	15-29	4
Control	HCIII	5+	No	No	Yes			Yes		Yes	No	Option B+	No	Yes	Option B+	Option B+	50	No	No	No	15-29	4
Control	HCIII	5+	No	No	Yes			Yes		No	Yes	Option A	Yes	No	Option A	Option A	50	Yes	No	No	15-29	4
Control	HCIII	5+	No	Yes	Yes	Yes	Yes	Yes	No	Yes	No	Option B+	No	Yes	Option B+	Option B+	50	Yes	Yes	Yes	15-29	4
Control	HCIII	5+	Yes	No	Yes			Yes		No	Yes	Option A	Yes	No	Option A	Option A	50	Yes	Yes	Yes	15-29	4
Intervention	HCIII	4	Yes	Yes	Yes	Yes	Yes	Yes	No	Yes	No	Option A	Yes	No	Option A	Option A	51	Yes	Yes	Yes	30+	4
Intervention	HCIII	5+	Yes	Yes	Yes	Yes	Yes	Yes	No	Yes	No	Option A	Yes	No	Option A	Option A	51	Yes	Yes	Yes	30+	4
Intervention	HCIII	4	Yes	Yes	Yes	Yes	Yes	Yes	No	Yes	No	Option A	Yes	No	Option A	Option A	51	Yes	Yes	Yes	15-29	4
Intervention	HCIII	5+	Yes	Yes	Yes	Yes	Yes	Yes	No	Yes	No	Option A	Yes	No	Option A	Option A	51	Yes	Yes	Yes	30+	4
Intervention	HCIII	4	Yes	Yes	Yes	Yes	Yes	Yes		Yes	No	Option A	Yes	No	Option A	Option A	51	Yes	Yes	Yes	15-29	4
Intervention	HCIII	4	No	Yes	Yes	Yes	Yes	Yes	No	Yes	No	Option A	Yes	No	Option B+	Option B+	51	Yes	Yes	Yes	15-29	4
Intervention	HCIII	5+	Yes	Yes	Yes	Yes	Yes	Yes	No	No		Option A	Yes	No	Option A	Option A	51	Yes	Yes	Yes	30+	4
Intervention	HCIII	5+	No	No	Yes	Yes	Yes	No	No			Option A	Yes	No			51	Yes	Yes	Yes	30+	4
Intervention	HCIII	5+	Yes	Yes	Yes	Yes	Yes	Yes	No	Yes	No	Option A	Yes	No	Option A	Option A	51	Yes	Yes	Yes	30+	4
Intervention	HCIII	4	Yes	Yes	Yes	Yes	Yes	Yes	No	Yes	No	Option A	Yes	No	Option A	Option A	51	Yes	Yes	Yes	30+	4
Intervention	HCIII	4	Yes	Yes	Yes	Yes	Yes	Yes	No	Yes	No	Option A	Yes	No	Option A	Option A	51	Yes	Yes	Yes	15-29	4
Intervention	HCIII	1	Yes	Yes	Yes	Yes	Yes	Yes	No	Yes	No	Option A	Yes	No	Option A	Option A	51	Yes	Yes	Yes	15-29	1
Intervention	HCIII	4	Yes	Yes	Yes	Yes	Yes	Yes	No	Yes	No	Option A	Yes	No	Option A	Option A	51	Yes	Yes	Yes	30+	4
Intervention	HCIII	5+	Yes	No	Yes	Yes	Yes	Yes	No	Yes	No	Option A	Yes	No	Option A	Option A	51	Yes	Yes	Yes	30+	4
Intervention	HCIII	5+	Yes	Yes	Yes	Yes	Yes	Yes	No	Yes	No	Option A	Yes	No	Option A	Option A	51	Yes	Yes	Yes	30+	4
Intervention	HCIII	5+	Yes	Yes	Yes	Yes	Yes	Yes	No	Yes	No	Option A	Yes	No	Option A	Option A	51	Yes	Yes	Yes	30+	4
Intervention	HCIII	5+	No		Yes	Yes	Yes	No	No			Option A	Yes	No			51	Yes	Yes	No	30+	4
Intervention	HCIII	5+	Yes	Yes	Yes	Yes	Yes	Yes	No	Yes	No	Option A	Yes	No	Option A	Option A	51	Yes	Yes	Yes	30+	4
Intervention	HCIII	4	No	Yes	Yes	Yes	Yes	Yes	No	Yes	No	Option B+	No	Yes	Option B+	Option B+	51	Yes	Yes	Yes	30+	4
Intervention	HCIII	3	No	Yes	Yes	Yes	Yes	Yes	No	Yes	No	Option A	Yes	No	Option A	Option A	51	Yes	Yes	Yes	30+	1
Intervention	HCIII	2	Yes	Yes	Yes	Yes	Yes	Yes	No	Yes	No	Option B+	No	Yes	Option B+	Option B+	51	Yes	Yes	Yes	15-29	1
Intervention	HCIII	5+	Yes	Yes	Yes	Yes	Yes	Yes	No	Yes	No	Option A	Yes	No	Option A	Option A	51	Yes	Yes	Yes	30+	4
Intervention	HCIII	3	Yes	Yes	Yes	Yes	Yes	Yes	No	Yes	No	Option A	Yes	No	Option A	Option A	51	Yes	Yes	Yes	15-29	1
Intervention	HCIII	2	Yes	Yes	Yes	Yes	Yes	Yes	No	Yes	No	Option A	Yes	No	Option A	Option A	51	Yes	Yes	Yes	15-29	1
Intervention	HCIII	5+	Yes	Yes	Yes	Yes	Yes	Yes	No	Yes	No	Option A	Yes	No	Option A	Option A	51	Yes	Yes	Yes	30+	4
Intervention	HCIII	1	Yes	Yes	Yes	Yes	Yes	Yes	No	Yes	No	Option A	Yes	No	Option A	Option A	51	Yes	Yes	Yes	15-29	1
Intervention	HCIII	5+	Yes	Yes	Yes	Yes	Yes	Yes	No	Yes	No	Option A	Yes	No	Option A	Option A	51	Yes	Yes	Yes	15-29	4
Intervention	HCIII	4	No	Yes	Yes	Yes	Yes	Yes		Yes	No	Option A	Yes	No	Option A	Option A	51	Yes	Yes	Yes	15-29	4
Intervention	HCIII	5+	Yes	Yes	Yes	Yes	Yes	Yes	No	Yes	No	Option A	Yes	No	Option A	Option A	51	Yes	Yes	Yes	30+	4
Intervention	HCIII	3	No	No	Yes	No	Yes	No	No			Option A	Yes	No		Option A	51	Yes	Yes	Yes	15-29	1
Intervention	HCIV	1	No	Yes	Yes	Yes	Yes	No				Option A	Yes	No	Option A	Option A	52	Yes	Yes	Yes	15-29	1
Intervention	HCIV	2	Yes	Yes	Yes	Yes	Yes	Yes		Yes	No	Option B+	No	Yes	Option B+	Option B+	52	Yes	No	No	30+	1
Intervention	HCIV	3	No	No	No					No	Yes						52	No	No	No	15-29	1
Intervention	HCIV	3	No	No	Yes			No				Option A	Yes	No			52	Yes	Yes	Yes	15-29	1
Intervention	HCIV	1	No	No	Yes		No	No				Option A	Yes	No	Option A		52	Yes	Yes	No	15-29	1
Intervention	HCIV	1	Yes	Yes	Yes	Yes	Yes	Yes	No	Yes	No	Option A	Yes	No	Option A	Option A	52	Yes	Yes	Yes	15-29	1
Intervention	HCIV	2	Yes	Yes	Yes	Yes	Yes	Yes	No	No	Yes	Option B+	No	Yes	Option B+	Option B+	52	Yes	No	No	15-29	1
Intervention	HCIV	4	Yes	Yes	Yes	Yes	Yes					Option B+	No	Yes	Option B+	Option B+	52	Yes	No	No	15-29	4
Intervention	HCIV	4	No	Yes	Yes	Yes	Yes	No	No			Option A	Yes	No	Option A	Option A	52	Yes	Yes	No	30+	4
Intervention	HCIV	4	No	Yes	Yes		No	No				Option A	Yes	No	Option A	Option A	52	Yes	Yes	Yes	15-29	4
Intervention	HCIV	5+	Yes	Yes	Yes	Yes	Yes	Yes		Yes	No	Option B+	No	Yes	Option B+	Option B+	52	Yes	No	No	30+	4
Intervention	HCIV	1	No	Yes	Yes	Yes		Yes		Yes	No	Option A	Yes	No	Option B+	Option B+	52	Yes	No	No	15-29	1
Intervention	HCIV	3	No	Yes	Yes	Yes	Yes	Yes		Yes	No	Option A	Yes	No	Option A	Option A	52	Yes	No	No	30+	1
Intervention	HCIV	3	Yes	Yes	Yes	Yes	Yes	Yes	No	Yes	No	Option A	Yes	No	Option A	Option A	52	Yes	Yes	Yes	30+	1
Intervention	HCIV	4	No	Yes	Yes	Yes	Yes	Yes		Yes	No	Option A	Yes	No	Option B+	Option B+	52	Yes	No	No	15-29	4
Intervention	HCIV	5+	No	Yes	Yes	Yes	Yes	Yes		Yes	No	Option A	Yes	No	Option B+	Option B+	52	Yes	No	No	15-29	4
Intervention	HCIV	3	No	Yes	Yes	Yes	Yes	Yes	No	Yes	No	Option A	Yes	No	Option A	Option A	52	Yes	Yes	Yes	15-29	1
Intervention	HCIV	5+	Yes	Yes	Yes			Yes		Yes	No	Option A	Yes	No			52	No	No	No	30+	4
Intervention	HCIV	5+	No	No	Yes	Yes	Yes	No	No			Option A	Yes	No	Option A	Option A	52	Yes	Yes	Yes	15-29	4
Intervention	HCIV	5+	No	Yes	Yes	Yes	Yes	Yes	No	Yes	No	Option A	Yes	No	Option A	Option A	52	Yes	Yes	Yes	30+	4
Intervention	HCIV	2	No	Yes	Yes		Yes	Yes	Yes	Yes	No	Option A	Yes	No	Option A		52	Yes	Yes	Yes	15-29	1
Intervention	HCIV	5+	No	Yes	Yes	Yes	Yes	Yes		Yes	No	Option A	Yes	No	Option B+	Option A	52	Yes	Yes	No	30+	4
Intervention	HCIV	3	No	Yes	Yes	Yes	Yes	Yes	No	Yes	No	Option B+	No	Yes	Option B+	Option B+	52	Yes	Yes	Yes	30+	1
Intervention	HCIV	4	Yes	Yes	Yes	Yes	Yes	Yes		Yes	No	Option A	Yes	No	Option B+	Option B+	52	Yes	No	No	15-29	4
Intervention	HCIV	4	Yes	Yes	Yes	Yes	Yes	Yes		Yes	No					Option B+	52	Yes	Yes	No	15-29	4
Intervention	HCIV	1	No	Yes	Yes	Yes	Yes	Yes		Yes	No	Option B+	No	Yes	Option B+	Option B+	52	Yes	Yes	No	15-29	1
Intervention	HCIV	2	Yes	Yes	Yes	Yes	Yes	No	No			Option A	Yes	No	Option A	Option A	52	Yes	Yes	Yes	15-29	1
Intervention	HCIV	5+	No	Yes	Yes	Yes	Yes	No		No		Option B+	No	Yes	Option A	Option A	52	Yes	No	No	30+	4
Intervention	HCIV	4	No	Yes	Yes	Yes	Yes	Yes		Yes	No	Option A	Yes	No	Option A	Option B+	52	Yes	Yes	No	15-29	4
Intervention	HCIV	4	No	Yes	Yes	Yes	Yes	Yes		Yes	No	Option A	Yes	No	Option B+	Option B+	52	Yes	No	No	15-29	4
Intervention	HCIV	5+	No	Yes	Yes	Yes	Yes	No	No			Option A	Yes	No	Option A	Option A	52	Yes	Yes	Yes	30+	4
Intervention	HCIV	4	Yes	Yes	Yes	Yes	Yes	Yes	No	Yes	No	Option A	Yes	No	Option A	Option A	52	Yes	Yes	Yes	30+	4
Intervention	HCIV	3	Yes	Yes	Yes	Yes	Yes	Yes	No	Yes	No	Option A	Yes	No	Option A	Option A	52	Yes	Yes	Yes	30+	1
Intervention	HCIV	2	Yes	No	Yes					No	Yes	Option A	Yes	No			52	No	No	No	30+	1
Intervention	HCIV	5+	No	Yes	Yes	Yes	Yes	No				Option B+	No	Yes	Option A	Option B+	52	Yes	No	No	15-29	4
Intervention	HCIV	5+	No	Yes	Yes	Yes	Yes	Yes	No	Yes	No	Option A	Yes	No	Option A	Option A	52	Yes	Yes	Yes	15-29	4
Intervention	HCIV	3	No	Yes	Yes		Yes	Yes	No	Yes	No	Option A	Yes	No	Option A	Option B+	52	Yes	No	No	15-29	1
Intervention	HCIV	5+	Yes	Yes	Yes	Yes	Yes	Yes		Yes	No	Option A	Yes	No	Option B+	Option B+	52	Yes	Yes	No	30+	4
Intervention	HCIV	2	Yes	No	Yes					No	Yes	Option A	Yes	No			52	No	No	No	15-29	1
Intervention	HCIV	4	No	Yes	Yes	Yes	Yes	No				Option A	Yes	No	Option A	Option A	52	Yes	Yes	No	15-29	4
Intervention	HCIV	5+	No	Yes	Yes	Yes	Yes	No	Yes			Option A	Yes	No	Option A	Option A	52	Yes	No	No	15-29	4
Intervention	HCIV	2	Yes	Yes	Yes	Yes	Yes	Yes		Yes	No	Option B+	No	Yes	Option B+	Option B+	52	Yes	No	No	15-29	1
Intervention	HCIV	5+	No	Yes	Yes	Yes	Yes	No				Option A	Yes	No	Option B+	Option A	52	Yes	No	No	30+	4
Intervention	HCIV	2	No	Yes	Yes	Yes	Yes	No	No			Option A	Yes	No	Option A	Option A	52	Yes	Yes	Yes	30+	1
Intervention	HCIV	1	No	Yes	Yes			No				Option B+	No	Yes	Option B+	Option B+	52	Yes	Yes	No	30+	1
Intervention	HCIV	5+	Yes	Yes	Yes	Yes	Yes	Yes				Option A	Yes	No	Option A	Option B+	52	Yes	No	No	15-29	4
Intervention	HCIV	5+	Yes	Yes	Yes	Yes	Yes	Yes	No	Yes	No	Option A	Yes	No			52	Yes	Yes	Yes	30+	4
Intervention	HCIII	5+	Yes	Yes	Yes	Yes	Yes	Yes		Yes	No	Option B+	No	Yes	Option B+	Option B+	53	Yes	No	No	30+	4
Intervention	HCIII	5+	No	Yes	Yes	Yes	Yes	Yes		Yes	No	Option A	Yes	No	Option A	Option A	53	Yes	Yes	Yes	30+	4
Intervention	HCIII	5+	Yes	Yes	Yes	Yes	Yes	Yes		Yes	No	Option A	Yes	No	Option A	Option A	53	Yes	Yes	Yes	30+	4
Intervention	HCIII	3	No	Yes	Yes	Yes	Yes	Yes		Yes	No	Option A	Yes	No	Option A	Option A	53	Yes	Yes	Yes	30+	1
Intervention	HCIII	3	No	Yes	Yes	Yes	Yes	Yes		Yes	No	Option B+	No	Yes	Option B+	Option B+	53	Yes	No	No	15-29	1
Intervention	HCIII	2	No	No	Yes	Yes	No	Yes	Yes	No		Option A	Yes	No			53	Yes	Yes	Yes	15-29	1
Intervention	HCIII	5+	Yes	Yes	Yes	Yes	Yes	Yes		Yes	No	Option A	Yes	No	Option A	Option A	53	Yes	Yes	Yes	15-29	4
Intervention	HCIII	3	Yes	Yes	Yes	Yes	Yes	Yes		Yes	No	Option A	Yes	No	Option A	Option A	53	Yes	Yes	Yes	15-29	1
Intervention	HCIII	3	Yes	Yes	Yes	Yes	Yes	Yes		No		Option B+	No	Yes	Option B+	Option B+	53	Yes	Yes	Yes	15-29	1
Intervention	HCIII	1	No	Yes	Yes	Yes	Yes	Yes	No	Yes	No	Option B+	No	Yes	Option B+	Option B+	53	Yes	Yes	Yes	15-29	1
Intervention	HCIII	5+	Yes	Yes	Yes	Yes	Yes	Yes		Yes	No	Option A	Yes	No	Option A	Option A	53	Yes	Yes	Yes	15-29	4
Intervention	HCIII	2	No	No	Yes	Yes	Yes	Yes		Yes	No	Option A	Yes	No		Option B+	53	Yes	Yes	Yes	30+	1
Intervention	HCIII	1	Yes	Yes	Yes	Yes	Yes	Yes		Yes	No	Option B+	No	Yes	Option B+	Option B+	53	Yes	Yes	Yes	15-29	1
Intervention	HCIII	5+	Yes	Yes	Yes	Yes	Yes	Yes		Yes	No	Option A	Yes	No	Option A	Option A	53	Yes	Yes	Yes	15-29	4
Intervention	HCIII	4	Yes	Yes	Yes	Yes	Yes	Yes		Yes	No	Option B+	No	Yes	Option B+	Option B+	53	Yes	Yes	Yes	15-29	4
Intervention	HCIII	3	Yes	Yes	Yes	Yes	Yes	Yes		Yes	No	Option B+	No	Yes	Option B+	Option B+	53	Yes	Yes	Yes	15-29	1
Intervention	HCIII	3	No	No	Yes	Yes	Yes	Yes		Yes	No	Option A	Yes	No	Option A	Option B+	53	Yes	Yes	Yes	15-29	1
Intervention	HCIII	4	Yes	Yes	Yes	Yes	Yes	Yes		Yes	No	Option B+	No	Yes	Option B+	Option B+	53	Yes	Yes	Yes	15-29	4
Intervention	HCIII	5+	No	Yes	Yes	Yes	Yes	Yes		No	Yes	Option A	Yes	No	Option A	Option A	53	Yes	Yes	Yes	30+	4
Intervention	HCIII	2	No	Yes	Yes	Yes	Yes	Yes		Yes	No	Option B+	No	Yes	Option B+	Option B+	53	Yes	No	No	15-29	1
Intervention	HCIII	5+	No	Yes	Yes	Yes	Yes	Yes		Yes	No	Option B+	No	Yes	Option B+	Option B+	53	Yes	No	No	30+	4
Intervention	HCIII	3	No	Yes	Yes	Yes	Yes	Yes		Yes	No	Option B+	No	Yes	Option B+	Option B+	53	Yes	No	No	15-29	1
Intervention	HCIII	1	Yes	Yes	Yes	Yes	Yes	Yes		No	Yes	Option B+	No	Yes	Option B+	Option B+	53	Yes	Yes	Yes	15-29	1
Intervention	HCIII	3	No	Yes	Yes	Yes	Yes	Yes		Yes	No	Option A	Yes	No	Option A	Option A	53	Yes	Yes	Yes	15-29	1
Intervention	HCIII	3	No	Yes	Yes	Yes	Yes	Yes		Yes	No	Option A	Yes	No	Option A	Option A	53	Yes	Yes	Yes	15-29	1
Intervention	HCIII	5+	No	Yes	Yes	Yes	Yes	Yes		Yes	No	Option A	Yes	No	Option A	Option A	53	Yes	Yes	Yes	30+	4
Intervention	HCIII	3	No	Yes	Yes	Yes	Yes	Yes		Yes	No	Option A	Yes	No	Option A		53	Yes	Yes	Yes	15-29	1
Intervention	HCIII	1	Yes	Yes	Yes	Yes	Yes	Yes		Yes	No	Option B+	No	Yes	Option B+	Option B+	53	Yes	Yes	No	15-29	1
Intervention	HCIII	5+	Yes	Yes	Yes	Yes	Yes	Yes		Yes	No	Option A	Yes	No	Option A	Option A	53	Yes	Yes	Yes	30+	4
Intervention	HCIII	4	Yes	Yes	Yes	Yes	Yes	Yes		Yes	No	Option A	Yes	No	Option A	Option A	53	Yes	Yes	Yes	15-29	4
Intervention	HCIII	4	No	Yes	Yes	Yes	Yes	Yes		Yes	No	Option A	Yes	No	Option A	Option A	53	Yes	Yes	Yes	15-29	4
Intervention	HCIII	3	No	Yes	Yes	Yes	Yes	Yes		Yes	No	Option B+	No	Yes	Option B+	Option B+	53	Yes	Yes	Yes	15-29	1
Intervention	HCIII	5+	Yes	Yes	Yes	Yes	Yes	Yes		Yes	No	Option B+	No	Yes	Option B+	Option B+	53	Yes	Yes	Yes	30+	4
Intervention	HCIII	3	No	Yes	Yes	Yes	Yes	Yes		Yes	No	Option A	Yes	No	Option A		53	Yes	Yes	Yes	15-29	1
Intervention	HCIII	5+	Yes	Yes	Yes	Yes	Yes	Yes		No	Yes	Option B+	No	Yes	Option B+	Option B+	53	Yes	Yes	No	30+	4
Intervention	HCIV	3	No	Yes	Yes	Yes	Yes		No			Option A	Yes	No	Option A	Option A	54	Yes	Yes	Yes	15-29	1
Intervention	HCIV	1	Yes	Yes	Yes	Yes	No	Yes		Yes	No	Option B+	No	Yes	Option B+	Option B+	54	Yes	No	No	15-29	1
Intervention	HCIV	5+	Yes	Yes	Yes	Yes	Yes	Yes	No	Yes	No	Option A	Yes	No	Option A	Option A	54	Yes	Yes	No	15-29	4
Intervention	HCIV	3	Yes	Yes	Yes	Yes	Yes	Yes		Yes	No	Option A	Yes	No	Option A	Option A	54	Yes	Yes	Yes	15-29	1
Intervention	HCIV	2	No	Yes	Yes	Yes	Yes	Yes		Yes	No	Option A	Yes	No	Option A	Option A	54	Yes	Yes	Yes	15-29	1
Intervention	HCIV	1	Yes	Yes	Yes	Yes	Yes	Yes	No			Option A	Yes	No	Option A	Option A	54	Yes	Yes	Yes	15-29	1
Intervention	HCIV	4	No	Yes	Yes	Yes	Yes	Yes	No	Yes	No	Option A	Yes	No	Option A	Option A	54	Yes	Yes	Yes	30+	4
Intervention	HCIV	2	Yes	Yes	Yes	Yes	Yes	Yes		Yes	No	Option B+	No	Yes	Option B+	Option B+	54	Yes	No	No	15-29	1
Intervention	HCIV	1	Yes	Yes	Yes	Yes	Yes	Yes		Yes	No	Option B+	No	Yes	Option B+	Option B+	54	Yes	No	No	15-29	1
Intervention	HCIV	5+	No	No	Yes	Yes	Yes		No	Yes	No	Option A	Yes	No	Option A	Option A	54	Yes	Yes	Yes	30+	4
Intervention	HCIV	2	Yes	Yes	Yes	Yes	Yes	Yes	No	Yes	No	Option A	Yes	No	Option A	Option A	54	Yes	Yes	Yes	30+	1
Intervention	HCIV	1	Yes	Yes	Yes	Yes	Yes	Yes	No	Yes	No	Option A	Yes	No	Option A	Option A	54	Yes	Yes	Yes	15-29	1
Intervention	HCIV	1	No	Yes	Yes	Yes	Yes	Yes	No	No	Yes	Option A	Yes	No	Option A	Option A	54	Yes	Yes	Yes	15-29	1
Intervention	HCIV	1	Yes	Yes	Yes	Yes	Yes	Yes	No	Yes	No	Option A	Yes	No	Option A	Option A	54	Yes	Yes	Yes	15-29	1
Intervention	HCIV	5+	No	Yes	Yes	Yes	Yes	Yes	No	Yes	No	Option A	Yes	No	Option A	Option A	54	Yes	Yes	Yes	30+	4
Intervention	HCIV	3	Yes	No	Yes	Yes	Yes	Yes		Yes	No	Option A	Yes	No	Option A	Option A	54	Yes	Yes	Yes	15-29	1
Intervention	HCIV	4	No	Yes	Yes	Yes		Yes	No	Yes	No						54	Yes	Yes	Yes	15-29	4
Intervention	HCIV	5+	No	No	Yes	Yes	Yes	Yes	Yes	Yes	No	Option A	Yes	No	Option A	Option A	54	Yes	Yes	Yes	30+	4
Intervention	HCIV	1	No	Yes	Yes	Yes		Yes	No	Yes	No	Option A	Yes	No	Option A	Option A	54	Yes	Yes	Yes	15-29	1
Intervention	HCIV	1	Yes	Yes	Yes	Yes	Yes	Yes		Yes	No	Option B+	No	Yes	Option B+	Option B+	54	Yes	No	No	15-29	1
Intervention	HCIV	5+	Yes	Yes	Yes	Yes		Yes	No	Yes	No	Option A	Yes	No	Option A	Option A	54	Yes	Yes	Yes	30+	4
Intervention	HCIV	5+	Yes	Yes	Yes	Yes	Yes	Yes	No	Yes	No	Option A	Yes	No	Option A	Option A	54	Yes	Yes	Yes	15-29	4
Intervention	HCIV	1	No	Yes	Yes	Yes	Yes	Yes		Yes	No	Option B+	No	Yes	Option B+	Option B+	54	Yes	Yes	No	15-29	1
Intervention	HCIV	5+	Yes	Yes	Yes	Yes	Yes	Yes		Yes	No	Option A	Yes	No	Option A	Option B+	54	Yes	Yes	Yes	30+	4
Intervention	HCIV	1	Yes	Yes	Yes	Yes	Yes	Yes	No	Yes	No	Option A	Yes	No	Option A	Option A	54	Yes	Yes	Yes	15-29	1
Intervention	HCIV	5+	No	Yes	Yes	Yes	Yes	Yes	No	Yes	No	Option A	Yes	No	Option A	Option A	54	Yes	Yes	Yes	30+	4
Intervention	HCIV	1	Yes	Yes	Yes	No	Yes	Yes	No	Yes	No	Option A	Yes	No	Option A	Option A	54	Yes	Yes	Yes	15-29	1
Intervention	HCIV	1	Yes	Yes	Yes	Yes	Yes	Yes		Yes	No	Option A	Yes	No	Option A	Option A	54	Yes	Yes	Yes	15-29	1
Intervention	HCIV	5+	No	Yes	Yes	Yes	Yes	Yes	No	Yes	No	Option A	Yes	No	Option A	Option A	54	Yes	Yes	Yes	30+	4
Intervention	HCIV	3	Yes	Yes	Yes	No	Yes	Yes	No	No	Yes	Option A	Yes	No	Option A	Option A	54	Yes	Yes	Yes	15-29	1
Intervention	HCIV	1	Yes	Yes	Yes	Yes	Yes	Yes	No	Yes	No	Option A	Yes	No	Option A	Option A	54	Yes	Yes	Yes	15-29	1
Intervention	HCIV	1	No	Yes	Yes	Yes	Yes	Yes		Yes	No	Option B+	No	Yes	Option B+	Option B+	54	Yes	No	No	30+	1
Intervention	HCIV	5+	No	Yes	Yes	Yes	Yes	Yes	No	Yes	No	Option A	Yes	No	Option A	Option A	54	Yes	Yes	Yes	30+	4
Intervention	HCIV	2	Yes	Yes	Yes	No	Yes	Yes	No	Yes	No	Option A	Yes	No	Option A	Option A	54	Yes	Yes	Yes	30+	1
Intervention	HCIV	3	No	Yes	Yes	Yes	Yes	Yes	No	Yes	No	Option A	Yes	No	Option A	Option A	54	Yes	Yes	Yes	15-29	1
Intervention	HCIV	5+	Yes	No	Yes	Yes	Yes		No	Yes	No	Option A	Yes	No	Option A	Option A	54	Yes	Yes	Yes	30+	4
Intervention	HCIV	4	No	Yes	Yes	Yes		Yes	Yes	No		Option A	Yes	No	Option A	Option A	54	Yes	Yes	Yes	15-29	4
Intervention	HCIV	1	Yes	Yes	Yes	Yes	Yes	Yes	No	Yes	No	Option A	Yes	No	Option A	Option A	54	Yes	Yes	Yes	15-29	1
Intervention	HCIV	2	Yes	Yes	Yes	Yes	Yes	Yes	No	Yes	No	Option A	Yes	No	Option A	Option A	54	Yes	Yes	Yes	30+	1
Intervention	HCIV	5+	Yes	Yes	Yes	Yes	Yes	Yes	No	Yes	No	Option A	Yes	No	Option A	Option A	54	Yes	Yes	Yes	30+	4
Intervention	HCIV	1	No	Yes	Yes	Yes	Yes	Yes		Yes	No	Option B+	No	Yes	Option B+	Option B+	54	Yes	No	No	15-29	1
Intervention	HCIV	2	Yes	Yes	Yes	Yes	Yes	Yes	No	Yes	No	Option A	Yes	No	Option A	Option A	54	Yes	Yes	Yes	15-29	1
Intervention	HCIV	5+	Yes	Yes	Yes	No	Yes	Yes	No	Yes	No	Option A	Yes	No	Option A	Option A	54	Yes	Yes	Yes	30+	4
Intervention	HCIV	4	No	Yes	Yes	Yes	Yes	Yes		Yes	No	Option B+	No	Yes	Option B+	Option B+	54	Yes	Yes	No	30+	4
Intervention	HCIV	2	Yes	Yes	Yes	Yes	Yes	Yes	No	Yes	No	Option A	Yes	No	Option A	Option A	54	Yes	Yes	Yes	30+	1
Intervention	HCIV	5+	No	Yes	Yes	Yes	Yes	Yes		Yes	No	Option B+	No	Yes	Option B+	Option B+	54	Yes	No	No	30+	4
Intervention	HCIV	2	Yes	Yes	Yes	Yes	Yes	Yes				Option A	Yes	No	Option A	Option A	54	Yes	Yes	No	30+	1
Intervention	HCIV	1	Yes	Yes	Yes	No	Yes	Yes	Yes	Yes	No	Option B+	No	Yes	Option B+	Option B+	54	Yes	No	No	15-29	1
Intervention	HCIV	3	Yes	Yes	Yes	Yes	Yes	Yes		Yes	No	Option B+	No	Yes	Option B+	Option B+	54	Yes	No	No	15-29	1
Intervention	HCIV	5+	Yes	Yes	Yes	Yes	Yes			Yes	No	Option A	Yes	No	Option A	Option A	55	Yes	Yes	Yes	30+	4
Intervention	HCIV	5+	No	Yes	Yes	Yes	Yes	Yes		Yes	No	Option A	Yes	No	Option A	Option A	55	Yes	Yes	Yes	30+	4
Intervention	HCIV	3	Yes	No	Yes	Yes	No										55	Yes	Yes	Yes	30+	1
Intervention	HCIV	5+	Yes	Yes	Yes	No	Yes	Yes		Yes	No	Option A	Yes	No	Option A	Option A	55	Yes	Yes	Yes	15-29	4
Intervention	HCIV	2	No	Yes	Yes	Yes	Yes	Yes		Yes	No	Option A	Yes	No	Option A	Option A	55	Yes	Yes	Yes	15-29	1
Intervention	HCIV	5+	No	Yes	Yes	Yes	Yes	Yes		Yes	No	Option A	Yes	No	Option A	Option A	55	Yes	Yes	Yes	15-29	4
Intervention	HCIV	4	No	Yes	Yes	Yes	Yes	Yes	No	Yes	No	Option A	Yes	No	Option A	Option A	55	Yes	Yes	Yes	15-29	4
Intervention	HCIV	5+	No	Yes	Yes	Yes	Yes	Yes		Yes	No	Option A	Yes	No	Option A	Option A	55	Yes	Yes	Yes	30+	4
Intervention	HCIV	1	No	Yes	Yes	Yes	Yes	Yes		No	Yes	Option A	Yes	No	Option A	Option A	55	Yes	Yes	Yes	15-29	1
Intervention	HCIV	4	Yes		Yes	Yes	Yes	Yes		Yes	No	Option A	Yes	No	Option A	Option A	55	Yes	Yes	Yes	30+	4
Intervention	HCIV	4	No	Yes	Yes	Yes	Yes	Yes		Yes	No	Option A	Yes	No	Option A	Option A	55	Yes	Yes	Yes	30+	4
Intervention	HCIV	5+	No	Yes	Yes	Yes	Yes	Yes		Yes	No	Option A	Yes	No	Option A	Option A	55	Yes	Yes	Yes	15-29	4
Intervention	HCIV	2	Yes	Yes	Yes	Yes	Yes	Yes	No	Yes	No	Option A	Yes	No	Option A	Option A	55	Yes	Yes	Yes	15-29	1
Intervention	HCIV	3	Yes	Yes	Yes	Yes	Yes	Yes		No	Yes	Option A	Yes	No	Option A	Option A	55	Yes	Yes	Yes	15-29	1
Intervention	HCIV	1	No	Yes	Yes	No	Yes	Yes		Yes	No	Option A	Yes	No	Option A	Option A	55	Yes	Yes	Yes	15-29	1
Intervention	HCIV	5+	No	Yes	Yes	Yes	Yes	Yes		Yes	No	Option A	Yes	No	Option A	Option A	55	Yes	Yes	Yes	15-29	4
Intervention	HCIV	5+	Yes	Yes	Yes	Yes	Yes	Yes		Yes	No						55	Yes	Yes	Yes	30+	4
Intervention	HCIV	5+	No	Yes	Yes	Yes	Yes	Yes		Yes	No	Option A	Yes	No	Option A	Option A	55	Yes	Yes	Yes	30+	4
Intervention	HCIV	2	No	Yes	Yes	Yes	Yes	Yes	No	Yes	No	Option A	Yes	No	Option A	Option A	55	Yes	Yes	Yes	15-29	1
Intervention	HCIV	2	No	Yes	Yes	Yes	Yes	Yes		Yes	No	Option A	Yes	No	Option A	Option A	55	Yes	Yes	Yes	15-29	1
Intervention	HCIV	4	Yes	Yes	Yes	Yes	Yes	Yes		Yes	No	Option A	Yes	No	Option A	Option A	55	Yes	Yes	Yes	15-29	4
Intervention	HCIV	5+	No	Yes	Yes	No	Yes	Yes	No	Yes	No	Option A	Yes	No	Option A	Option A	55	Yes	Yes	Yes	30+	4
Intervention	HCIV	5+	No	Yes	Yes	Yes	Yes	Yes		Yes	No	Option A	Yes	No	Option A	Option A	55	Yes	Yes	Yes	15-29	4
Intervention	HCIV	5+	Yes	Yes	Yes	Yes	Yes	Yes		Yes	No	Option A	Yes	No	Option A	Option A	55	Yes	Yes	Yes	30+	4
Intervention	HCIV	3	No	Yes	Yes	Yes	No	Yes		Yes	No						55	Yes	Yes	Yes	30+	1
Intervention	HCIV	1	No	Yes	Yes	Yes	Yes	Yes		No		Option A	Yes	No	Option A	Option A	55	Yes	Yes	Yes	30+	1
Intervention	HCIV	1	No	Yes	Yes	Yes	Yes	Yes		Yes	No						55	Yes	Yes	Yes	15-29	1
Intervention	HCIV	2	Yes	Yes	Yes	Yes	Yes	Yes		Yes	No	Option A	Yes	No	Option A	Option A	55	Yes	Yes	Yes	30+	1
Intervention	HCIV	5+	No	Yes	Yes	Yes	Yes	Yes	No	Yes	No	Option A	Yes	No	Option A	Option A	55	Yes	Yes	Yes	30+	4
[truncated: 305 more rows]
